# Supplementary material for: A prognostic nomogram for stage II/III rectal cancer patients treated with neoadjuvant chemoradiotherapy followed by surgical resection
Source: BMC Surg. 2022 Jul 4;22:256. doi: 10.1186/s12893-022-01710-z (PMC9254567; doi:10.1186/s12893-022-01710-z)
Supplement: Supplementary file 1 — Additional file 1: The data of the training cohort. [file 12893_2022_1710_MOESM1_ESM.xlsx]

## Sheet: Sheet1
ID	futime	fustat	Sex	Grade	T	LODDS	Chemotherapy after surgery	CEA	Tumor size	Race	Age	Marital status	risk_score	Risk
1152934	106	0	24	31	69	100	12	24	24	2	24	13	323	Middle
1153634	107	0	24	31	58	24	12	24	24	0	24	13	234	Low
1153829	106	0	41	31	58	100	24	24	40	0	24	24	366	High
1154616	107	0	41	31	58	55	24	24	24	0	58	13	328	Middle
1156140	76	1	41	31	58	55	12	24	24	0	58	13	316	Middle
1157384	103	0	41	31	58	55	24	24	24	0	24	24	305	Low
1158185	107	0	24	31	58	24	24	43	24	24	24	13	289	Low
1158208	69	1	24	31	58	55	12	24	24	2	24	24	278	Low
1158733	105	0	41	24	58	24	12	24	24	0	24	24	255	Low
1159638	105	0	24	31	58	55	12	24	24	0	24	13	265	Low
1161339	103	0	41	31	69	55	12	24	24	24	24	24	328	Middle
1161700	107	0	41	31	58	24	12	24	24	0	24	13	251	Low
1166162	42	1	24	31	58	24	12	24	24	0	58	13	268	Low
1169007	99	0	41	51	58	55	24	24	24	0	58	13	348	Middle
1169793	105	0	41	31	58	55	12	24	24	0	58	24	327	Middle
1171801	98	0	24	31	58	24	12	24	24	0	24	13	234	Low
1174320	60	1	41	31	89	55	24	24	24	2	58	13	361	High
1175505	42	1	41	31	58	55	24	24	40	0	24	24	321	Middle
1176010	96	0	41	31	44	55	12	43	24	0	24	24	298	Low
1177320	38	1	24	31	69	100	24	24	24	0	24	13	333	Middle
1178627	96	0	41	24	58	55	12	24	24	0	58	24	320	Middle
1178726	98	0	41	51	58	24	24	43	24	0	58	13	336	Middle
1185192	90	0	24	31	44	55	12	43	24	0	24	24	281	Low
1186412	97	0	41	31	58	55	12	43	24	2	24	13	303	Low
1187951	94	0	24	24	58	55	24	24	24	0	58	13	304	Low
1193936	39	1	24	31	58	55	24	43	24	0	24	24	307	Low
1194622	93	0	24	31	58	55	12	24	24	0	24	13	265	Low
1195980	30	1	41	31	58	100	12	43	24	2	24	13	348	Middle
1197794	34	1	41	31	58	55	24	24	24	0	58	13	328	Middle
1198865	88	1	41	31	58	55	12	24	24	0	24	13	282	Low
1201554	88	0	41	31	58	24	12	24	24	0	24	13	251	Low
1202227	92	0	24	31	58	24	12	24	24	0	58	24	279	Low
1203404	92	0	41	31	58	100	12	43	24	2	58	13	382	High
1203549	57	1	41	31	58	55	12	24	24	0	58	24	327	Middle
1207586	89	0	41	31	58	55	24	43	24	0	24	13	313	Middle
1211682	89	0	24	31	58	55	12	24	24	2	24	13	267	Low
1213363	79	1	41	31	58	55	12	43	24	24	24	24	336	Middle
1214303	73	1	24	60	58	55	12	43	24	2	24	24	326	Middle
1215461	65	1	24	31	89	100	12	43	24	0	58	13	394	High
1219045	86	0	24	31	58	55	24	43	24	2	24	24	309	Middle
1220798	85	0	41	31	58	55	12	24	24	0	24	13	282	Low
1221638	22	1	24	31	58	100	12	43	24	2	58	13	365	High
1222319	87	0	24	31	58	24	24	24	24	0	58	24	291	Low
1224372	86	0	41	31	58	100	12	43	24	0	24	13	346	Middle
1224613	87	0	24	31	58	55	12	24	24	0	58	24	310	Middle
1226025	89	0	41	31	58	55	12	43	24	2	24	13	303	Low
1227783	21	1	41	31	58	24	12	24	24	0	24	13	251	Low
1233780	20	1	41	51	58	100	24	24	24	0	58	24	404	High
1234387	81	0	41	31	58	24	24	24	24	0	58	24	308	Low
1242300	53	1	41	31	58	55	24	24	24	0	24	13	294	Low
1242887	78	0	41	51	58	55	12	43	24	0	24	13	321	Middle
1244932	82	0	41	51	58	100	12	43	24	2	58	13	402	High
1248658	80	0	24	31	58	55	12	24	24	0	24	13	265	Low
1250622	80	0	41	31	58	55	12	24	40	0	24	13	298	Low
1251174	35	1	24	31	89	55	12	43	24	0	58	24	360	High
1251197	79	0	24	31	58	55	24	43	24	0	24	24	307	Low
1253253	78	0	41	31	58	55	12	24	24	0	58	13	316	Middle
1253463	75	0	24	31	58	55	12	24	24	0	58	13	299	Low
1255108	28	1	41	51	58	55	12	43	24	0	58	13	355	Middle
1255983	73	0	41	31	58	24	12	24	24	0	24	13	251	Low
1260201	73	0	41	31	58	24	12	24	24	0	58	13	285	Low
1261357	75	0	24	31	58	55	24	24	24	0	24	13	277	Low
1261814	78	0	24	31	58	24	12	43	24	2	58	13	289	Low
1264663	79	0	41	60	58	55	24	43	40	0	24	24	369	High
1268765	73	0	24	60	58	55	12	43	24	0	58	13	347	Middle
1269204	49	1	24	31	58	24	12	24	24	2	24	13	236	Low
1269902	75	0	41	31	58	24	12	24	24	0	24	13	251	Low
1271445	73	0	41	31	58	24	24	43	40	2	24	24	311	Middle
1272427	72	0	41	31	58	55	24	24	40	0	24	13	310	Middle
1274468	64	0	41	31	58	100	12	43	40	2	24	24	375	High
1278692	72	0	41	31	44	24	12	43	24	2	58	13	292	Low
1280360	69	0	41	31	58	100	12	43	24	2	24	13	348	Middle
1281318	69	0	24	24	89	55	12	43	24	0	58	24	353	Middle
1284807	37	1	41	51	58	55	24	24	40	0	58	13	364	High
1286398	70	0	41	31	58	55	24	43	24	0	24	13	313	Middle
1287347	62	0	41	31	58	55	12	24	24	0	24	13	282	Low
1290193	9	1	24	51	58	100	24	43	24	24	58	24	430	High
1297617	56	0	41	51	58	55	12	43	24	0	58	13	355	Middle
1299966	28	0	41	31	58	55	24	24	24	2	58	13	330	Middle
1301519	62	0	24	31	58	55	24	43	40	0	58	13	346	Middle
1304010	57	0	41	31	58	55	12	24	24	0	24	13	282	Low
1304548	16	0	41	31	58	24	24	24	24	0	24	24	274	Low
1304599	62	0	41	31	58	24	12	24	24	0	58	13	285	Low
1306321	61	0	41	51	58	24	24	43	24	0	58	13	336	Middle
1307454	27	1	24	51	58	24	24	43	24	0	24	24	296	Low
1310705	62	0	41	31	58	24	12	43	24	0	24	13	270	Low
1312259	49	1	41	31	58	55	12	24	24	0	24	13	282	Low
1312681	60	0	41	31	58	24	24	43	24	24	24	24	317	Middle
1312716	58	0	41	31	58	55	24	43	24	0	58	24	358	High
1313871	60	0	41	31	58	55	12	24	24	0	58	13	316	Middle
1318012	51	1	41	31	58	100	12	24	24	2	58	13	363	High
1318569	58	0	24	31	58	24	24	43	24	2	24	24	278	Low
1318733	57	0	24	51	58	55	12	43	24	0	24	24	315	Middle
1318772	53	0	41	31	58	24	12	43	24	24	24	24	305	Low
1318816	52	0	41	31	89	55	24	43	40	0	58	24	405	High
1319369	56	0	41	31	58	24	24	43	24	0	58	13	316	Middle
1320648	57	0	41	51	58	55	12	24	40	0	24	24	329	Middle
1321790	56	0	24	31	58	24	24	24	24	0	24	24	257	Low
1322045	57	0	41	31	58	24	12	24	24	0	24	13	251	Low
1322799	57	0	24	31	58	55	12	43	24	2	58	24	331	Middle
1324370	43	1	41	31	58	55	12	43	24	0	24	13	301	Low
1325152	57	0	24	31	58	24	12	24	24	0	58	24	279	Low
1326101	56	0	41	31	58	24	24	24	24	0	58	13	297	Low
1327206	55	0	41	31	58	55	12	24	40	0	58	13	332	Middle
1328373	56	0	41	60	58	24	24	43	24	2	24	13	313	Middle
1328857	54	0	41	51	89	55	12	24	24	2	58	24	380	High
1329961	54	0	41	31	58	55	24	43	24	2	58	13	349	Middle
1331143	56	0	41	31	58	24	12	24	40	2	24	13	269	Low
1331893	53	1	24	31	58	24	24	43	24	0	58	24	310	Middle
1333524	54	0	41	31	58	24	12	24	24	0	58	24	296	Low
1335109	54	0	41	31	89	55	12	43	24	0	24	24	343	Middle
1335495	52	0	24	31	58	55	24	24	24	2	58	24	324	Middle
1337293	52	0	24	31	58	24	12	24	24	0	58	24	279	Low
1338937	53	0	24	31	58	24	12	24	24	0	58	13	268	Low
1340558	52	0	41	31	58	100	12	24	24	0	24	24	338	Middle
1342164	51	0	24	31	58	55	24	24	24	0	24	24	288	Low
1343629	49	0	24	31	58	24	12	43	24	2	24	13	255	Low
1345479	50	0	24	31	58	24	24	24	24	0	24	24	257	Low
1348328	49	0	24	31	58	55	12	43	24	2	24	13	286	Low
1349345	50	0	41	31	58	55	12	43	40	2	24	24	330	Middle
1350967	41	1	41	31	58	24	24	43	24	0	24	24	293	Low
1352480	48	0	41	31	58	55	12	24	24	2	24	24	295	Low
1352676	43	1	41	31	58	55	12	24	24	0	58	13	316	Middle
1354979	47	0	41	31	58	24	12	24	24	0	24	13	251	Low
1357026	32	1	41	51	58	55	24	43	40	2	58	24	396	High
1357536	46	0	24	31	58	55	12	24	24	0	58	24	310	Middle
1359248	45	0	24	31	58	55	12	43	40	0	24	24	311	Middle
1361111	45	0	24	31	58	55	24	43	24	0	24	24	307	Low
1361380	11	0	41	31	89	55	24	24	40	0	24	24	352	Middle
1363143	44	0	24	31	89	55	12	43	24	2	24	13	317	Middle
1365403	46	0	41	31	89	55	24	43	40	0	24	13	360	High
1365411	46	0	41	31	58	55	24	24	24	2	58	13	330	Middle
1367340	31	1	41	31	44	55	12	43	24	0	24	24	298	Low
1368555	41	0	24	31	58	55	12	24	24	2	24	24	278	Low
1370656	41	0	41	31	58	24	12	43	24	2	58	13	306	Low
1371088	42	0	41	31	58	55	24	43	24	2	24	24	326	Middle
1371269	36	1	41	51	58	100	12	43	40	0	24	13	382	High
1375667	39	0	41	31	58	55	24	43	24	0	58	13	347	Middle
1378392	38	0	41	24	44	24	12	24	24	0	24	13	230	Low
1378504	40	0	41	31	58	55	12	43	24	2	24	13	303	Low
1379389	34	0	24	31	44	24	24	43	24	2	58	13	287	Low
1381883	32	0	41	31	58	24	24	24	24	0	24	13	263	Low
1383032	39	0	41	31	58	55	24	24	24	0	24	24	305	Low
1386030	37	0	24	31	58	55	12	43	24	2	24	13	286	Low
1388580	30	0	41	31	58	55	12	24	24	0	58	13	316	Middle
1390041	37	0	41	31	58	24	24	43	24	0	58	13	316	Middle
1390530	37	0	41	31	58	24	12	43	24	0	58	24	315	Middle
1391941	37	0	41	31	58	100	12	43	24	24	24	24	381	High
1392512	32	0	41	51	44	55	24	24	24	0	58	13	334	Middle
6202076	77	0	24	60	58	24	24	43	24	0	58	13	328	Middle
6222647	95	1	24	31	58	100	24	24	24	0	24	13	322	Middle
6223640	27	1	24	24	58	24	24	24	24	0	58	13	273	Low
6224925	107	0	41	31	58	55	24	43	24	0	58	13	347	Middle
6230504	99	0	24	31	58	100	24	43	24	0	24	13	341	Middle
6231324	101	0	24	24	58	24	24	43	24	0	24	24	269	Low
6244698	99	0	41	31	58	55	24	24	24	0	24	13	294	Low
6245192	9	1	41	51	89	100	24	43	40	0	24	24	436	High
6248867	82	0	24	51	58	100	24	24	24	2	24	13	344	Middle
6248988	46	1	41	31	58	55	24	43	24	0	24	24	324	Middle
6251526	106	0	24	51	89	24	24	43	24	0	24	24	327	Middle
6252527	100	0	41	31	58	24	24	24	24	0	24	13	263	Low
6253604	22	1	41	24	58	55	24	24	40	0	24	24	314	Middle
6254771	105	0	24	31	58	55	24	43	24	0	58	24	341	Middle
6258333	53	1	24	51	89	55	24	43	24	0	24	13	347	Middle
6265807	23	1	24	51	58	55	24	43	40	24	58	24	401	High
6267052	12	1	41	31	89	55	24	43	40	0	24	24	371	High
6268739	86	0	41	31	58	55	24	24	24	0	24	13	294	Low
6270639	86	0	24	31	58	55	24	43	24	24	24	13	320	Middle
6271545	52	1	41	51	58	100	24	43	24	0	24	13	378	High
6274855	85	0	41	31	58	100	12	43	24	0	24	24	357	Middle
6276055	55	1	41	31	58	55	24	24	24	0	58	24	339	Middle
6286476	4	0	24	51	58	55	24	43	24	0	24	13	316	Middle
6288277	86	0	41	31	58	24	24	24	24	0	58	13	297	Low
6296887	79	0	24	31	89	55	12	43	40	0	58	24	376	High
6301915	81	0	41	31	58	24	24	43	40	24	24	24	333	Middle
6302343	37	1	24	31	58	55	24	24	24	0	58	24	322	Middle
6302830	81	0	24	31	58	55	24	24	24	0	58	24	322	Middle
6302983	52	0	24	31	44	55	24	43	24	0	24	24	293	Low
6308509	73	0	41	51	58	55	24	43	24	0	24	24	344	Middle
6313172	78	0	24	31	58	55	24	24	24	0	58	13	311	Middle
6320527	72	0	41	31	58	24	24	24	24	0	58	13	297	Low
6322075	82	0	41	31	58	24	12	24	24	0	58	24	296	Low
6323656	72	0	41	31	58	55	12	24	24	0	24	24	293	Low
6330704	76	0	41	31	58	24	12	24	24	0	58	13	285	Low
6330950	63	1	24	31	58	55	24	24	24	0	58	24	322	Middle
6331328	29	1	41	31	58	55	24	24	24	0	58	13	328	Middle
6332183	75	0	24	31	58	55	24	43	24	0	58	13	330	Middle
6339846	26	0	24	31	58	55	24	43	24	0	24	13	296	Low
6342267	66	0	24	24	58	55	24	24	24	0	24	24	281	Low
6342277	68	0	24	31	58	24	24	43	24	0	58	24	310	Middle
6343834	71	0	41	51	58	100	24	24	24	0	24	24	370	High
6345431	43	1	41	31	58	55	24	43	24	0	58	13	347	Middle
6345448	65	0	41	31	58	55	24	24	24	0	58	13	328	Middle
6345535	65	0	41	51	58	24	24	43	24	24	24	13	326	Middle
6347873	43	1	24	31	58	55	12	24	24	0	24	24	276	Low
6349293	62	0	41	31	58	24	24	43	24	0	58	13	316	Middle
6353669	66	0	41	31	58	55	24	24	40	0	24	24	321	Middle
6354251	65	0	24	31	58	55	24	24	24	0	24	13	277	Low
6359247	65	0	24	31	58	55	24	43	24	0	58	24	341	Middle
6363100	61	1	41	31	58	55	12	43	24	0	24	24	312	Middle
6363895	27	1	41	51	58	100	24	43	24	0	24	13	378	High
6367196	5	1	41	31	58	24	24	43	24	0	58	13	316	Middle
6373799	50	0	24	31	89	55	24	43	40	0	24	13	343	Middle
6374510	57	0	41	31	58	24	24	24	24	0	58	13	297	Low
6376455	27	1	41	31	58	55	24	43	24	0	58	24	358	High
6376532	54	0	24	31	89	55	24	24	24	0	58	13	342	Middle
6378626	53	0	41	51	58	24	24	43	24	0	24	13	302	Low
6386457	53	0	41	31	58	55	24	43	40	0	58	13	363	High
6391988	48	0	24	31	58	24	24	24	24	0	24	24	257	Low
6393228	51	0	24	31	58	24	24	24	24	0	58	13	280	Low
6393441	50	0	41	31	58	24	12	43	24	0	24	13	270	Low
6394357	48	0	41	31	58	55	24	24	24	0	58	13	328	Middle
6394418	50	0	41	24	58	55	24	24	24	0	24	24	298	Low
6395700	50	0	24	51	58	100	24	43	24	0	24	13	361	High
6396884	15	1	41	51	69	100	24	24	24	2	24	13	372	High
6402203	55	0	41	31	58	55	24	43	24	0	58	13	347	Middle
6402558	57	0	24	31	58	55	12	24	24	0	24	24	276	Low
6403754	20	1	41	31	58	24	24	43	40	0	58	13	332	Middle
6403882	58	0	41	31	58	55	12	24	24	0	24	13	282	Low
6404391	10	1	41	31	89	55	24	43	40	0	58	24	405	High
6404837	55	0	41	31	58	24	24	24	24	0	58	13	297	Low
6409296	7	1	41	31	58	24	24	43	40	0	58	13	332	Middle
6412891	42	1	41	31	58	24	24	43	24	0	58	24	327	Middle
6413049	38	0	24	31	58	55	24	24	24	0	24	13	277	Low
6417657	33	1	41	31	58	24	24	24	24	0	58	24	308	Low
6421829	18	0	24	31	58	24	24	43	24	24	24	24	300	Low
6421910	36	0	41	31	58	55	24	24	24	0	24	13	294	Low
6421951	39	0	24	31	58	55	12	43	24	0	58	13	318	Middle
6423294	46	0	41	31	58	55	24	24	40	0	58	13	344	Middle
6424141	36	0	41	24	58	55	24	43	24	0	58	24	351	Middle
6427374	39	0	41	31	58	55	24	24	24	0	24	24	305	Low
6428440	37	0	41	31	58	100	12	24	24	0	24	13	327	Middle
6431980	47	0	24	51	44	55	24	24	24	0	58	24	328	Middle
6433205	5	0	41	31	58	55	24	43	24	0	58	24	358	High
6433239	38	0	24	31	58	24	24	43	24	0	58	13	299	Low
6433392	37	0	24	31	58	55	24	43	24	0	58	24	341	Middle
6433398	37	0	41	31	58	55	24	43	24	0	24	24	324	Middle
6437573	43	0	41	31	58	55	24	24	24	0	58	13	328	Middle
6437750	44	0	24	51	58	55	24	24	40	24	24	24	348	Middle
6438855	40	0	41	31	58	24	24	43	24	0	58	13	316	Middle
6445360	40	0	41	51	58	100	12	24	40	0	24	24	374	High
6445861	45	0	24	51	58	55	24	43	24	0	58	24	361	High
10820349	40	0	24	31	58	55	12	24	24	0	24	24	276	Low
11261379	107	0	41	31	89	55	12	43	40	24	24	13	372	High
11263739	107	0	24	51	89	24	24	43	24	24	24	24	351	Middle
11270383	9	1	41	31	58	55	24	43	24	24	58	24	382	High
11274980	67	0	24	31	89	100	12	24	24	0	24	13	341	Middle
11277158	100	0	24	31	58	55	12	24	24	24	24	13	289	Low
11282421	104	0	24	31	89	55	24	43	24	0	58	24	372	High
11286310	101	1	41	31	58	24	24	24	24	0	58	24	308	Low
11286360	103	0	24	31	58	24	24	43	24	0	58	24	310	Middle
11288350	86	1	41	31	58	55	12	24	24	0	58	13	316	Middle
11289554	87	1	24	24	58	24	24	24	24	0	24	24	250	Low
11296824	68	1	41	31	89	55	24	43	24	0	24	13	344	Middle
11299499	84	0	24	24	58	55	24	43	24	24	58	24	358	High
11303852	30	1	41	60	58	100	12	43	24	0	24	24	386	High
11303895	52	1	41	31	58	55	24	24	24	24	58	13	352	Middle
11303981	57	1	41	31	58	55	12	43	24	0	58	13	335	Middle
11304811	100	0	24	31	58	55	24	43	40	0	24	24	323	Middle
11309661	93	0	24	31	58	55	24	24	24	0	24	13	277	Low
11309891	27	1	24	60	58	24	12	43	24	0	58	24	327	Middle
11310883	97	1	24	31	44	55	12	24	24	0	58	13	285	Low
11311352	97	0	41	31	58	55	24	24	24	0	58	13	328	Middle
11313938	4	1	41	31	58	55	24	24	24	0	58	24	339	Middle
11314421	53	1	24	31	58	24	24	24	24	24	24	24	281	Low
11314882	91	0	41	31	44	55	24	43	24	24	24	13	323	Middle
11315709	90	1	24	31	89	24	24	43	24	2	24	13	298	Low
11318215	5	1	24	31	89	55	24	43	24	0	58	24	372	High
11324857	86	1	24	31	58	55	12	24	24	24	58	13	323	Middle
11325229	40	1	41	31	58	24	12	24	24	0	58	13	285	Low
11325272	91	0	41	31	58	100	12	43	24	0	58	13	380	High
11326017	91	0	41	31	58	55	24	24	24	0	24	13	294	Low
11326250	59	1	41	31	58	55	24	24	24	0	58	13	328	Middle
11326316	93	0	41	31	44	55	24	24	24	0	24	13	280	Low
11326891	87	0	41	31	58	24	12	24	40	24	24	13	291	Low
11327035	93	0	41	31	58	55	24	43	24	0	58	13	347	Middle
11327120	77	1	41	31	58	55	24	43	24	24	24	24	348	Middle
11330178	87	0	24	31	58	55	24	24	24	24	58	13	335	Middle
11330343	24	1	41	24	44	55	24	43	24	0	58	13	326	Middle
11338747	84	1	41	31	89	55	24	43	24	0	58	13	378	High
11340579	83	0	41	31	58	55	24	43	24	0	24	13	313	Middle
11340580	81	1	41	31	58	55	12	24	24	0	58	13	316	Middle
11340735	4	1	41	31	89	55	24	43	24	24	58	13	402	High
11343533	63	0	41	31	58	100	24	43	24	0	24	13	358	High
11343677	95	0	41	31	58	100	24	24	24	0	24	13	339	Middle
11347582	85	1	41	24	58	55	24	43	24	0	58	24	351	Middle
11352207	23	1	24	31	58	55	24	24	24	0	58	24	322	Middle
11356213	92	0	41	60	58	24	24	24	24	0	24	13	292	Low
11357309	82	0	41	31	58	24	12	24	24	24	24	24	286	Low
11363377	83	0	41	31	44	55	24	24	40	24	24	24	331	Middle
11364082	81	0	24	31	58	55	12	43	24	24	24	24	319	Middle
11364717	50	1	24	31	58	55	24	43	40	0	24	13	312	Middle
11369986	83	0	41	31	24	55	24	24	24	0	24	13	260	Low
11371312	81	0	24	24	58	24	12	24	24	24	58	24	296	Low
11371846	34	1	41	31	58	55	24	24	24	0	58	24	339	Middle
11374381	75	0	24	31	58	55	24	24	24	0	24	13	277	Low
11375530	83	0	24	31	58	100	24	43	24	2	58	13	377	High
11377603	72	0	41	31	58	24	24	24	24	0	24	13	263	Low
11379160	75	0	24	31	58	24	12	24	24	0	24	13	234	Low
11384335	73	1	24	31	58	55	24	24	24	0	24	13	277	Low
11385985	75	0	24	31	58	24	24	43	24	0	58	13	299	Low
11387155	75	0	24	31	58	24	12	24	24	0	58	24	279	Low
11390653	71	0	41	31	58	55	24	43	40	2	58	13	365	High
11391184	56	1	41	31	58	55	24	24	24	0	58	24	339	Middle
11400685	76	0	41	31	58	24	24	24	24	0	24	24	274	Low
11401080	70	0	24	31	89	24	24	43	24	24	58	24	365	High
11402734	35	1	41	31	58	24	12	43	24	0	58	13	304	Low
11405636	64	0	24	31	24	55	24	24	24	0	24	13	243	Low
11405941	68	0	41	31	58	55	24	24	24	0	58	24	339	Middle
11407078	68	0	41	31	44	100	12	43	24	0	58	24	377	High
11407175	22	1	41	31	58	55	24	43	24	0	58	13	347	Middle
11408297	63	0	24	31	58	55	24	24	24	0	24	24	288	Low
11412166	62	0	24	31	44	100	24	24	24	0	24	24	319	Middle
11412945	62	0	41	31	58	55	24	43	24	0	24	13	313	Middle
11417507	62	0	24	31	58	55	24	43	24	0	24	24	307	Low
11419180	61	0	41	51	69	100	24	43	24	0	58	24	434	High
11419781	23	1	24	31	89	55	24	43	24	0	24	24	338	Middle
11419811	29	1	41	51	58	100	24	24	24	0	58	13	393	High
11420155	61	0	41	31	58	55	24	24	40	0	24	13	310	Middle
11420532	68	0	24	31	58	55	24	24	24	24	58	13	335	Middle
11422057	60	0	41	31	58	100	24	24	24	0	24	24	350	Middle
11422129	61	0	41	31	89	24	24	43	40	24	24	24	364	High
11425706	68	0	24	31	58	55	12	24	24	0	24	13	265	Low
11425708	71	0	24	31	58	24	24	43	24	0	58	13	299	Low
11426320	65	0	24	31	58	24	24	24	40	0	58	24	307	Low
11428374	66	0	41	31	58	24	24	24	24	0	58	13	297	Low
11431045	60	0	41	51	58	24	24	43	24	0	24	24	313	Middle
11433780	52	0	24	31	69	55	24	24	24	0	58	13	322	Middle
11435842	59	0	24	31	58	55	24	24	24	0	24	24	288	Low
11436551	58	0	41	31	69	55	24	24	24	24	24	24	340	Middle
11440312	58	0	24	24	58	55	12	24	24	0	24	24	269	Low
11441016	55	0	41	51	58	24	24	24	40	0	24	13	299	Low
11442161	62	0	41	51	58	24	24	43	24	0	24	24	313	Middle
11443085	56	0	41	31	58	24	24	24	24	0	58	24	308	Low
11443144	54	0	24	31	58	24	24	24	24	0	24	13	246	Low
11448895	52	0	24	31	58	24	12	43	24	0	24	13	253	Low
11449065	51	0	41	31	58	55	12	43	24	0	58	24	346	Middle
11452233	63	0	41	31	58	55	12	43	24	0	24	13	301	Low
11452857	54	0	41	24	58	55	24	43	24	24	24	24	341	Middle
11453412	58	0	24	31	58	55	24	43	24	0	58	13	330	Middle
11453438	56	0	41	31	89	55	24	24	24	0	58	13	359	High
11456899	49	0	41	31	58	55	24	24	24	0	24	13	294	Low
11457753	52	0	41	51	58	55	24	24	24	0	58	24	359	High
11458118	33	1	24	31	58	100	24	43	24	0	58	13	375	High
11460384	53	0	41	31	58	55	24	24	24	0	58	24	339	Middle
11461497	37	1	24	31	58	55	24	24	24	0	58	13	311	Middle
11464927	56	0	41	31	58	55	24	43	40	0	58	13	363	High
11466684	51	0	41	31	58	55	12	24	24	2	24	24	295	Low
11467825	4	1	41	51	58	55	24	24	24	0	58	13	348	Middle
11468406	45	0	41	31	58	24	12	24	24	0	58	13	285	Low
11468536	48	0	24	31	58	55	24	43	24	2	58	13	332	Middle
11469117	46	0	41	31	69	55	12	24	24	0	24	13	293	Low
11470797	46	0	41	31	58	24	24	43	24	0	58	13	316	Middle
11470819	46	0	24	31	58	55	24	24	24	0	24	13	277	Low
11472624	29	1	41	31	89	55	24	43	40	0	58	13	394	High
11472758	55	0	24	31	58	55	24	24	24	0	24	13	277	Low
11478793	26	1	41	31	58	55	24	24	24	0	58	24	339	Middle
11481131	39	0	24	31	89	24	24	24	24	0	24	24	288	Low
11481479	50	0	41	24	58	100	12	24	24	0	24	24	331	Middle
11489639	42	0	24	31	58	55	24	24	24	0	58	24	322	Middle
11490193	37	1	24	31	58	24	24	24	24	0	58	24	291	Low
11490491	38	0	41	31	58	24	12	24	40	0	24	24	278	Low
11492944	32	1	41	31	89	55	24	24	24	0	58	13	359	High
11494166	37	0	24	31	58	24	12	24	24	0	24	24	245	Low
11494341	21	1	41	51	58	100	12	24	24	0	24	13	347	Middle
11495908	43	0	41	31	58	24	12	24	24	0	24	13	251	Low
11498559	36	0	41	31	58	24	12	43	40	0	24	24	297	Low
11501847	18	1	24	51	58	24	24	43	40	0	58	24	346	Middle
11504376	33	0	24	31	58	24	12	24	24	2	24	24	247	Low
11505114	36	0	41	31	89	24	24	43	24	24	24	24	348	Middle
11505461	36	1	41	31	58	55	24	24	40	0	58	24	355	Middle
11508025	38	0	24	31	89	24	12	43	40	0	24	24	311	Middle
11508084	37	0	24	31	58	24	12	43	24	0	58	24	298	Low
11508273	41	0	24	31	58	55	12	43	24	2	24	24	297	Low
11509082	40	0	41	31	58	100	24	43	24	0	58	24	403	High
11523458	36	0	41	31	44	55	24	24	24	0	24	13	280	Low
11530330	37	0	24	51	58	24	24	24	24	0	58	24	311	Middle
15896563	104	0	41	31	58	24	24	24	24	0	24	24	274	Low
15896567	107	0	41	31	58	55	24	24	40	2	24	13	312	Middle
15897720	46	1	41	31	58	100	12	43	24	2	58	24	393	High
15899782	83	1	41	31	58	55	24	24	40	2	58	13	346	Middle
15900768	98	0	24	31	89	55	24	43	24	2	58	13	363	High
15901070	99	0	24	31	58	24	12	43	24	2	24	24	266	Low
15901265	106	0	41	31	58	55	12	43	24	2	58	24	348	Middle
15902158	63	1	41	31	58	55	24	43	24	2	58	13	349	Middle
15902184	35	1	41	31	58	55	24	24	24	0	58	13	328	Middle
15902626	38	1	24	31	58	100	24	24	24	2	58	13	358	High
15902633	101	0	41	31	58	55	24	24	24	2	58	13	330	Middle
15904203	98	0	41	51	58	55	12	24	24	0	58	24	347	Middle
15904627	90	1	41	31	58	55	24	24	24	2	58	13	330	Middle
15904654	57	1	24	31	58	55	24	43	24	2	58	24	343	Middle
15905430	101	0	41	31	58	100	12	24	24	2	58	13	363	High
15905437	101	0	24	31	58	55	12	24	24	0	58	13	299	Low
15905737	40	1	24	51	58	100	12	24	40	2	24	24	359	High
15908994	95	0	41	31	58	55	24	43	24	2	24	24	326	Middle
15909674	90	0	41	51	44	55	12	43	24	2	24	13	309	Middle
15909846	84	0	41	31	58	55	24	43	24	2	24	24	326	Middle
15911576	71	1	24	31	58	24	12	24	24	0	58	24	279	Low
15914934	10	1	41	31	89	100	24	43	40	2	24	24	418	High
15915520	92	0	24	31	58	55	24	24	24	2	24	24	290	Low
15915577	71	1	41	31	58	24	24	43	24	2	24	13	284	Low
15915647	95	0	24	31	58	55	24	43	24	2	24	24	309	Middle
15915666	94	0	41	51	58	55	24	24	40	0	58	24	375	High
15915835	86	1	41	31	58	55	12	24	24	2	24	24	295	Low
15915838	86	0	41	31	58	55	12	24	24	2	58	24	329	Middle
15915941	91	0	24	31	89	24	24	24	24	2	24	13	279	Low
15916816	48	1	41	31	58	24	12	43	24	2	58	13	306	Low
15916945	24	1	41	31	58	24	12	43	24	2	58	24	317	Middle
15917421	92	0	41	51	58	24	24	24	24	2	24	24	296	Low
15917657	29	1	24	51	89	100	24	43	24	2	24	13	394	High
15918840	89	0	41	31	58	55	12	43	24	2	58	24	348	Middle
15919075	78	0	24	31	58	55	24	24	24	0	24	13	277	Low
15919463	48	1	41	31	58	55	12	43	24	2	58	24	348	Middle
15920129	85	0	41	31	58	55	24	24	24	0	24	24	305	Low
15922880	79	0	24	31	58	55	24	43	40	2	24	13	314	Middle
15922892	82	0	41	24	89	24	24	24	24	2	24	13	289	Low
15923273	41	1	41	31	58	55	24	24	24	2	24	13	296	Low
15923546	72	0	41	31	58	55	24	43	24	2	24	13	315	Middle
15923570	78	0	24	31	44	55	12	24	24	0	24	13	251	Low
15923571	79	0	24	31	58	55	12	24	24	2	24	24	278	Low
15924348	38	1	24	31	58	55	24	43	24	2	24	13	298	Low
15924359	32	1	41	31	58	24	24	43	40	2	58	13	334	Middle
15925003	69	0	41	31	58	55	24	43	40	2	24	13	331	Middle
15927899	69	0	41	31	58	55	12	24	24	2	24	13	284	Low
15929194	32	1	24	31	58	55	12	24	24	2	24	24	278	Low
15931739	36	1	41	31	58	55	24	43	24	2	24	13	315	Middle
15932730	68	0	41	31	58	55	12	24	40	2	24	24	311	Middle
15933497	69	0	41	31	58	24	12	24	24	2	24	13	253	Low
15934636	74	0	24	31	58	55	12	43	24	2	24	24	297	Low
15935088	64	0	41	31	58	55	12	43	24	2	24	13	303	Low
15935097	67	0	41	31	58	55	12	43	24	2	24	24	314	Middle
15935127	32	1	24	51	58	55	24	43	24	2	58	24	363	High
15935207	64	0	41	31	58	55	24	43	24	2	24	24	326	Middle
15935647	66	0	41	31	58	55	12	43	24	2	58	13	337	Middle
15937400	62	0	41	31	58	24	24	43	24	2	58	13	318	Middle
15938899	65	0	41	31	89	55	24	43	24	2	58	24	391	High
15939251	69	0	24	31	58	55	12	24	24	2	24	13	267	Low
15939258	67	0	41	31	58	55	24	43	24	2	58	13	349	Middle
15939940	37	1	41	31	58	55	24	43	40	2	24	24	342	Middle
15941971	51	1	41	31	58	55	24	43	40	2	58	13	365	High
15942311	55	0	24	31	58	55	24	24	24	2	58	13	313	Middle
15943230	53	0	41	31	58	55	24	24	24	2	58	13	330	Middle
15944734	64	0	41	31	58	55	12	43	24	2	58	13	337	Middle
15947696	58	0	41	31	58	55	24	43	24	2	58	24	360	High
15949072	8	1	41	51	58	55	24	43	24	2	58	24	380	High
15950595	17	1	24	51	89	100	24	43	24	2	24	24	405	High
15950652	52	0	41	31	58	24	24	43	24	0	24	13	282	Low
15950713	50	0	41	51	58	24	12	43	24	0	58	24	335	Middle
15951453	47	0	41	31	58	24	12	24	40	2	24	13	269	Low
15952518	46	0	41	31	58	55	24	43	24	0	24	13	313	Middle
15953415	50	0	41	51	58	55	12	24	24	2	58	24	349	Middle
15953908	53	0	41	31	89	55	24	43	24	0	58	24	389	High
15954889	41	0	41	31	58	55	12	43	24	2	58	13	337	Middle
15956544	42	0	41	31	58	55	12	24	24	2	58	13	318	Middle
15962318	39	0	41	31	58	55	24	24	24	0	58	24	339	Middle
15962332	37	0	41	31	58	55	12	24	24	2	24	24	295	Low
15962851	27	1	41	31	44	24	24	43	24	2	58	24	315	Middle
15969540	21	0	41	31	58	24	12	24	24	2	24	13	253	Low
15970831	38	0	41	31	58	55	12	24	24	2	24	24	295	Low
17851178	98	1	41	51	58	24	12	24	24	0	58	24	316	Middle
17851375	106	0	24	51	58	55	24	24	24	0	58	24	342	Middle
17852046	34	1	41	31	58	24	12	24	24	0	58	13	285	Low
17852260	91	1	41	51	58	24	12	43	24	0	58	13	324	Middle
17856822	101	1	41	31	58	55	24	43	24	0	58	24	358	High
17856823	103	0	41	31	89	55	24	43	40	0	24	24	371	High
17857172	98	0	41	51	58	55	12	43	24	0	24	13	321	Middle
17857288	96	0	41	31	58	55	24	43	24	0	24	13	313	Middle
17857393	34	1	41	31	24	55	12	43	24	0	58	13	301	Low
17858930	60	1	41	31	58	55	12	24	24	0	24	24	293	Low
17863333	67	1	24	31	58	100	12	24	24	0	58	24	355	Middle
17863458	99	0	41	31	69	55	12	24	24	0	24	13	293	Low
17867936	101	1	41	31	58	55	24	43	24	0	24	24	324	Middle
17879783	94	0	41	31	58	55	12	43	40	0	24	24	328	Middle
17879799	87	0	41	51	58	24	12	24	24	24	24	13	295	Low
17882076	92	0	41	31	58	55	12	43	24	0	24	13	301	Low
17884040	91	0	24	31	58	55	12	24	24	0	24	13	265	Low
17884702	93	0	41	31	89	24	12	24	24	0	58	13	316	Middle
17886550	93	0	24	31	69	55	12	24	24	0	24	24	287	Low
17886968	85	0	41	31	58	24	24	24	24	0	24	24	274	Low
17889507	89	0	41	51	89	55	12	43	24	0	24	24	363	High
17890819	95	0	41	24	44	55	12	24	24	0	24	13	261	Low
17890842	11	1	41	31	58	55	24	43	40	0	58	24	374	High
17890851	86	0	41	31	58	55	24	24	24	0	58	13	328	Middle
17892832	79	0	24	31	24	55	12	43	24	0	24	13	250	Low
17892922	86	0	24	31	89	24	12	43	24	0	58	13	318	Middle
17893606	89	0	24	31	58	55	12	24	24	0	24	13	265	Low
17894805	66	1	24	31	58	55	24	24	24	0	24	13	277	Low
17894816	93	0	41	51	58	24	12	24	24	0	24	13	271	Low
17896171	27	1	41	31	58	55	24	43	24	0	58	13	347	Middle
17897391	86	0	41	31	89	55	12	43	24	0	24	13	332	Middle
17897740	92	0	41	31	58	24	12	43	24	0	24	13	270	Low
17898571	93	0	41	31	58	55	12	43	24	0	58	13	335	Middle
17898624	54	0	41	31	58	55	12	24	24	0	24	24	293	Low
17899361	45	1	24	31	58	55	24	24	24	24	58	24	346	Middle
17900787	90	0	41	31	89	24	12	43	24	0	24	13	301	Low
17900968	78	1	41	31	58	55	24	24	24	0	58	24	339	Middle
17906945	86	0	41	31	58	55	12	24	40	0	24	24	309	Middle
17907086	92	0	41	31	69	55	24	24	24	0	58	13	339	Middle
17907296	80	0	24	31	58	55	24	24	24	0	24	13	277	Low
17907311	81	0	41	31	58	55	12	43	24	0	58	13	335	Middle
17907323	78	0	41	31	58	55	24	24	40	0	24	24	321	Middle
17907395	31	1	24	31	58	55	24	43	24	0	58	24	341	Middle
17907413	87	0	24	31	58	55	24	24	24	0	58	13	311	Middle
17908994	82	0	41	31	58	55	12	24	24	0	24	13	282	Low
17909788	39	1	41	31	58	55	12	43	40	0	58	13	351	Middle
17910223	80	1	41	31	58	55	12	24	40	0	58	13	332	Middle
17910228	41	1	24	31	58	55	12	24	24	0	24	13	265	Low
17912458	73	1	41	31	58	55	12	43	24	0	24	24	312	Middle
17912935	82	0	41	31	58	55	24	24	24	0	24	13	294	Low
17914446	44	1	41	31	58	55	12	24	24	0	24	24	293	Low
17915099	79	0	41	31	58	100	12	24	24	0	58	24	372	High
17915663	81	0	41	31	58	24	12	43	40	0	24	24	297	Low
17915691	79	0	41	31	58	55	24	24	40	0	58	13	344	Middle
17916312	39	1	41	31	58	55	12	43	24	0	58	13	335	Middle
17917036	80	0	41	31	58	24	24	24	24	0	24	24	274	Low
17917088	78	0	41	31	58	55	24	24	24	0	58	13	328	Middle
17917089	81	0	41	31	58	55	12	24	24	0	24	24	293	Low
17917408	77	0	41	31	58	100	12	24	24	0	58	13	361	High
17917543	81	0	24	31	58	55	24	24	24	0	58	24	322	Middle
17918073	74	0	41	31	58	24	12	24	24	0	58	13	285	Low
17920259	80	0	41	31	58	55	12	24	24	2	24	24	295	Low
17923238	78	0	41	31	58	55	24	24	24	0	24	24	305	Low
17927154	75	0	41	24	58	55	12	24	24	0	58	13	309	Middle
17927271	74	0	24	31	58	55	12	43	24	0	58	13	318	Middle
17928616	73	0	41	31	58	55	24	24	24	0	58	13	328	Middle
17932339	30	1	41	31	58	100	12	24	24	0	58	13	361	High
17936011	81	0	41	31	89	55	24	24	24	0	24	13	325	Middle
17936499	39	1	24	31	58	24	24	24	24	0	24	24	257	Low
17937856	70	0	41	51	58	100	12	43	40	0	24	13	382	High
17939068	69	0	41	31	58	24	24	24	24	0	24	13	263	Low
17943659	68	0	41	31	58	24	24	24	24	0	58	13	297	Low
17944028	78	0	41	31	58	55	12	24	24	0	24	13	282	Low
17950058	59	1	41	24	58	100	12	43	24	0	24	24	350	Middle
17950813	63	0	41	31	58	55	24	24	24	0	58	13	328	Middle
17952045	64	0	41	31	44	55	12	24	24	0	58	13	302	Low
17953045	68	0	41	51	58	55	12	24	24	0	24	24	313	Middle
17953416	68	0	24	31	58	55	12	43	24	0	24	24	295	Low
17954033	60	0	41	51	58	55	12	43	40	0	24	24	348	Middle
17955725	71	0	24	31	58	24	24	24	24	0	24	13	246	Low
17955729	70	0	41	31	89	55	12	43	40	0	24	24	359	High
17956426	67	0	41	31	44	55	12	43	24	0	58	24	332	Middle
17957088	61	0	41	31	58	55	24	24	24	0	24	13	294	Low
17958524	66	0	41	24	58	55	12	24	40	0	24	13	291	Low
17958747	64	0	41	31	69	55	24	24	24	0	24	24	316	Middle
17959176	67	0	24	31	58	55	12	24	24	0	58	24	310	Middle
17959753	73	0	24	31	58	24	12	43	24	0	58	13	287	Low
17960990	57	0	41	51	58	55	24	24	24	0	24	24	325	Middle
17964094	55	0	41	31	58	24	12	43	24	0	58	24	315	Middle
17965852	61	0	24	31	58	55	24	24	24	0	24	24	288	Low
17967904	57	0	24	31	58	24	24	24	24	0	24	13	246	Low
17968591	57	0	41	31	58	55	24	24	40	0	58	24	355	Middle
17970945	61	0	24	51	58	55	12	24	24	0	24	13	285	Low
17978473	50	0	41	31	58	24	24	24	24	0	24	13	263	Low
17979375	60	0	41	31	58	55	24	24	24	0	58	24	339	Middle
17981869	53	0	41	31	58	24	12	24	24	0	58	13	285	Low
17983829	56	0	24	31	58	55	24	24	24	0	24	13	277	Low
17984719	55	0	41	51	58	24	12	24	40	0	58	13	321	Middle
17984817	51	0	41	31	58	24	12	24	40	0	58	24	312	Middle
17984956	54	0	24	51	58	55	12	24	24	0	24	24	296	Low
17985073	52	0	41	51	58	24	12	24	24	0	58	13	305	Low
17987544	48	0	41	31	58	55	24	43	24	0	58	13	347	Middle
17987806	49	0	24	24	58	55	24	43	24	0	58	24	334	Middle
17987846	58	0	24	31	58	55	12	24	24	2	24	13	267	Low
17988603	48	0	24	31	58	55	24	24	24	0	58	13	311	Middle
17990476	59	0	41	51	58	55	12	24	24	0	58	13	336	Middle
17992397	53	0	24	31	58	55	12	24	24	0	24	24	276	Low
17993098	50	0	41	51	58	100	12	24	24	0	24	13	347	Middle
17993108	50	0	41	31	58	55	12	43	24	0	24	13	301	Low
17993172	33	1	41	31	89	24	12	43	40	0	58	24	362	High
17993932	51	0	41	51	58	24	12	43	40	0	24	13	306	Low
17994077	26	1	24	31	58	55	12	24	24	0	58	13	299	Low
17994295	51	0	24	31	58	24	12	24	24	0	24	24	245	Low
17995340	53	0	41	31	58	24	24	43	40	0	58	24	343	Middle
17995358	52	0	41	31	58	55	12	24	24	0	58	13	316	Middle
17996827	49	0	24	31	58	55	12	24	24	0	58	13	299	Low
17999554	53	0	24	24	58	24	12	43	24	0	58	24	291	Low
17999874	51	0	41	51	58	55	12	24	24	0	58	24	347	Middle
18000205	48	0	24	31	58	55	12	24	24	0	58	13	299	Low
18001145	55	0	24	51	58	55	12	43	24	0	24	13	304	Low
18002035	43	0	41	31	58	24	24	43	24	0	58	13	316	Middle
18003007	45	0	41	31	58	24	24	24	40	0	24	24	290	Low
18003558	44	0	41	31	58	24	12	24	24	0	58	13	285	Low
18003781	55	0	24	31	58	24	24	43	40	0	24	13	281	Low
18004695	42	0	41	31	58	24	12	43	40	0	24	13	286	Low
18005593	49	0	24	31	44	55	12	24	24	0	58	13	285	Low
18006083	52	0	24	31	44	55	24	43	40	0	24	24	309	Middle
18006089	49	0	41	60	89	55	12	24	24	0	58	24	387	High
18006208	21	1	24	31	58	55	24	24	24	0	58	24	322	Middle
18006210	16	1	41	31	58	100	24	43	24	0	58	13	392	High
18006217	45	0	41	31	89	24	12	24	40	0	24	13	298	Low
18007275	43	0	24	31	58	55	12	43	24	0	24	13	284	Low
18008507	50	0	24	31	58	55	12	43	24	0	58	13	318	Middle
18012440	7	1	41	31	58	55	24	43	24	0	58	24	358	High
18012680	40	0	24	31	58	55	12	24	24	0	24	24	276	Low
18013430	36	0	24	31	58	55	24	24	40	0	24	13	293	Low
18014585	41	0	41	31	58	24	12	24	24	0	58	13	285	Low
18014754	41	0	41	31	58	55	12	24	24	0	58	13	316	Middle
18019400	36	0	41	31	58	24	24	24	24	0	24	13	263	Low
18022589	42	0	24	31	24	24	12	43	40	0	58	24	280	Low
18023010	18	1	41	31	58	55	24	24	24	0	58	13	328	Middle
18023682	39	0	24	31	58	55	12	43	24	0	24	13	284	Low
18026186	46	0	24	31	58	55	12	43	24	0	24	24	295	Low
18026822	40	0	41	31	58	55	12	43	24	0	24	13	301	Low
18027486	39	0	41	51	69	55	12	24	40	0	24	24	340	Middle
18029969	42	0	41	31	58	24	12	43	40	0	58	13	320	Middle
18035988	23	1	41	51	58	55	12	43	24	0	58	13	355	Middle
21496474	41	1	41	51	69	55	12	24	24	0	24	13	313	Middle
21501353	105	0	41	24	58	55	24	24	24	2	58	13	323	Middle
21505494	69	1	24	31	89	55	24	43	24	0	24	24	338	Middle
21506659	86	1	41	31	58	55	24	24	24	0	24	24	305	Low
21507004	107	0	24	31	58	24	12	43	24	0	24	24	264	Low
21507275	45	1	41	31	58	55	24	43	40	0	58	13	363	High
21515943	88	0	41	24	58	55	24	43	24	0	24	13	306	Low
21516006	88	0	41	24	58	55	12	24	24	0	58	13	309	Middle
21518244	17	1	24	31	58	55	24	43	24	0	24	13	296	Low
21518264	85	0	24	31	58	55	24	24	24	0	58	24	322	Middle
21518675	94	0	41	51	58	55	12	24	24	0	24	13	302	Low
21518735	103	0	41	31	58	24	24	43	24	0	24	13	282	Low
21521323	32	1	24	31	44	55	24	24	24	0	24	13	263	Low
21522636	88	0	24	31	89	100	24	24	24	0	58	13	387	High
21522699	87	0	24	31	44	24	24	43	24	0	58	13	285	Low
21523620	66	1	41	31	58	55	12	24	24	0	58	13	316	Middle
21524147	84	1	24	31	58	55	12	43	24	0	58	24	329	Middle
21526584	85	0	24	60	58	100	24	43	24	0	58	13	404	High
21526960	84	0	41	31	58	55	24	24	24	0	58	13	328	Middle
21527123	47	1	24	31	58	55	24	24	24	0	24	24	288	Low
21527687	84	0	41	31	58	55	12	24	24	0	58	24	327	Middle
21529087	22	1	41	24	89	24	12	43	24	0	58	24	339	Middle
21534910	78	0	41	31	69	55	12	24	24	0	58	13	327	Middle
21535436	79	0	41	31	69	55	24	43	24	0	24	13	324	Middle
21536396	70	0	41	31	58	55	24	24	24	0	24	24	305	Low
21537011	51	1	24	24	58	100	12	24	24	0	24	24	314	Middle
21537160	27	1	41	31	58	55	12	24	24	0	24	13	282	Low
21537463	83	0	41	31	58	55	24	24	24	0	58	24	339	Middle
21538765	25	1	24	51	58	55	24	24	24	2	24	24	310	Middle
21542356	74	0	41	51	69	24	12	24	24	0	58	13	316	Middle
21548651	21	1	41	31	89	55	24	43	40	0	24	13	360	High
21549401	64	0	41	24	89	24	24	24	24	0	24	13	287	Low
21552980	59	1	41	31	58	55	24	43	24	0	24	13	313	Middle
21553110	68	0	41	31	89	55	24	24	24	0	24	24	336	Middle
21555884	48	0	41	51	58	55	24	43	24	0	58	24	378	High
21559699	59	0	24	31	58	24	24	24	24	0	58	24	291	Low
21561514	52	1	24	31	89	55	24	43	24	2	58	24	374	High
21563058	61	1	41	31	58	55	24	24	24	0	58	24	339	Middle
21564647	54	0	24	24	44	24	12	24	24	0	24	24	224	Low
21566196	53	0	41	31	58	55	24	24	24	0	24	24	305	Low
21566295	53	0	41	24	58	24	24	24	40	0	58	13	306	Low
21570933	52	0	24	24	58	100	12	43	24	0	24	24	333	Middle
21572221	32	1	41	31	58	55	24	43	24	0	58	24	358	High
21572592	52	0	41	31	44	55	24	24	24	0	58	24	325	Middle
21575461	48	1	41	31	58	24	24	43	40	0	58	13	332	Middle
21577670	5	1	41	31	58	55	24	24	24	0	58	13	328	Middle
21578273	11	1	41	31	89	55	12	24	24	0	58	13	347	Middle
21580083	43	0	24	31	58	55	24	24	24	2	24	13	279	Low
21582985	43	1	41	24	58	55	12	24	24	0	58	24	320	Middle
21585767	43	0	24	31	58	55	12	24	24	0	58	24	310	Middle
21587407	37	0	41	31	58	24	24	24	24	0	24	24	274	Low
21590792	45	0	41	31	44	55	12	24	24	0	24	13	268	Low
21591583	42	0	41	31	58	55	24	24	24	0	24	24	305	Low
21591735	47	0	41	31	58	55	12	43	24	0	24	13	301	Low
21592284	49	0	41	31	58	24	24	24	24	0	58	24	308	Low
21594162	4	0	41	31	58	55	24	43	24	0	24	24	324	Middle
21597058	28	1	41	31	58	55	12	43	24	0	24	24	312	Middle
21598187	36	0	24	31	58	55	12	43	40	0	58	13	334	Middle
23954970	66	1	24	31	58	24	12	43	24	0	58	13	287	Low
23955523	34	1	41	31	58	55	24	24	24	0	58	24	339	Middle
23956183	88	0	24	31	69	24	12	43	24	0	58	24	309	Middle
23959332	26	1	41	51	58	100	12	24	24	0	24	13	347	Middle
23959578	105	0	41	31	58	55	24	43	24	0	24	24	324	Middle
23961670	45	1	41	31	58	55	12	24	40	0	58	24	343	Middle
23961796	44	1	24	31	58	55	24	43	24	2	24	13	298	Low
23962496	38	1	24	31	58	55	12	24	24	0	24	13	265	Low
23963868	40	1	41	31	89	55	12	24	24	0	24	13	313	Middle
23967072	103	0	41	31	58	24	24	24	24	0	24	24	274	Low
23970547	103	0	41	31	58	24	12	43	24	0	58	13	304	Low
23970578	92	1	41	31	58	100	24	24	40	0	24	13	355	Middle
23971034	102	0	24	31	58	55	24	24	24	0	58	13	311	Middle
23971786	102	0	24	31	58	55	24	43	24	0	58	24	341	Middle
23973202	101	0	41	31	58	24	12	24	40	0	58	24	312	Middle
23975383	101	0	41	24	44	55	24	24	24	0	24	13	273	Low
23976823	101	0	24	24	58	24	12	24	24	0	24	13	227	Low
23978662	100	0	41	31	58	24	24	24	24	0	24	13	263	Low
23978850	79	1	41	31	58	24	12	24	24	0	58	13	285	Low
23987136	40	1	41	31	58	55	12	24	24	0	58	13	316	Middle
23988303	2	1	24	60	58	55	24	43	24	0	58	24	370	High
23991211	4	1	41	31	58	55	24	24	24	0	58	13	328	Middle
23991214	89	1	24	31	69	55	12	43	24	0	58	24	340	Middle
23991801	66	1	24	31	58	24	12	43	24	0	58	24	298	Low
23993599	74	1	24	31	58	55	12	24	24	0	24	13	265	Low
23994122	88	0	24	31	58	55	24	24	24	0	24	13	277	Low
23994895	97	0	41	31	58	55	12	24	24	0	24	24	293	Low
23995452	61	0	24	31	58	55	24	43	24	0	58	13	330	Middle
23998354	95	0	41	31	58	55	24	24	24	2	24	13	296	Low
24001750	94	0	41	31	58	55	24	24	24	2	24	13	296	Low
24005711	93	0	41	31	58	24	12	43	24	0	24	13	270	Low
24006326	95	0	41	31	58	24	24	24	24	0	24	24	274	Low
24010960	91	0	24	24	58	55	24	43	24	0	58	13	323	Middle
24012045	69	1	41	31	58	55	12	24	40	0	58	13	332	Middle
24015272	22	1	41	31	69	55	24	24	24	0	24	13	305	Low
24016830	90	0	41	31	58	55	12	24	40	0	58	13	332	Middle
24017807	42	1	41	31	58	55	24	24	24	0	58	13	328	Middle
24019969	89	0	24	31	58	24	24	24	24	0	58	24	291	Low
24024059	88	0	41	24	58	24	24	24	24	2	58	13	292	Low
24026562	10	1	41	31	58	55	12	24	24	0	58	13	316	Middle
24031648	86	0	24	24	58	55	24	24	24	0	58	24	315	Middle
24032609	86	0	41	31	58	24	24	43	24	0	24	13	282	Low
24032999	19	1	41	31	58	24	24	43	40	0	24	13	298	Low
24033447	85	0	41	31	58	100	12	24	24	2	24	13	329	Middle
24033976	86	0	24	31	58	24	24	24	24	0	58	13	280	Low
24038133	76	1	24	31	58	55	12	24	24	0	58	24	310	Middle
24039270	70	1	41	24	58	55	24	24	24	2	58	13	323	Middle
24042479	83	0	41	51	58	55	12	43	24	0	24	24	332	Middle
24043356	11	1	24	51	58	100	24	43	40	0	24	13	377	High
24043866	42	1	41	31	89	55	24	43	24	0	58	24	389	High
24045813	82	0	24	31	44	24	12	24	24	0	24	13	220	Low
24048341	51	0	41	31	58	55	12	24	24	0	24	13	282	Low
24050801	81	0	41	31	58	24	12	24	40	0	58	24	312	Middle
24051533	39	1	41	24	58	55	24	43	24	0	24	13	306	Low
24051992	51	1	41	31	58	24	12	43	40	0	24	24	297	Low
24055202	79	0	41	31	58	24	24	24	24	0	58	13	297	Low
24058087	78	0	24	31	58	55	12	24	40	0	58	24	326	Middle
24060123	78	0	41	31	58	55	24	24	24	0	58	13	328	Middle
24061432	78	0	24	31	58	24	24	24	24	2	24	24	259	Low
24062438	77	0	41	24	58	55	24	24	24	0	24	24	298	Low
24065250	77	0	41	31	58	55	24	24	24	0	58	13	328	Middle
24065481	43	1	41	31	58	100	24	24	40	0	24	13	355	Middle
24066617	18	1	41	60	58	100	12	43	24	0	24	24	386	High
24069789	42	1	41	51	58	100	24	24	24	0	24	13	359	High
24070772	78	0	24	31	58	55	24	43	24	0	24	24	307	Low
24071544	76	0	24	31	58	24	24	24	24	0	24	24	257	Low
24077426	74	0	41	31	58	24	24	24	24	0	58	13	297	Low
24077483	74	0	41	60	58	24	24	24	24	0	24	13	292	Low
24083060	5	1	41	31	58	24	24	43	40	0	24	24	309	Middle
24086439	72	0	41	24	58	55	24	24	24	2	24	13	289	Low
24087678	71	0	24	31	58	55	24	24	24	0	24	24	288	Low
24088784	71	0	24	60	58	55	24	24	24	0	24	24	317	Middle
24089198	71	0	41	24	89	55	24	43	24	0	24	24	348	Middle
24089956	71	0	24	31	58	55	12	24	24	0	58	24	310	Middle
24092992	70	0	41	31	58	55	24	43	24	0	58	13	347	Middle
24095352	52	1	24	31	58	55	24	24	24	24	58	13	335	Middle
24097119	69	0	24	31	58	55	12	24	24	0	24	24	276	Low
24097955	68	0	24	31	69	55	12	43	24	24	24	13	319	Middle
24098295	39	1	41	31	58	24	12	24	24	0	58	24	296	Low
24099020	70	0	24	31	58	55	24	24	24	0	24	13	277	Low
24099135	69	0	41	31	58	55	24	24	40	0	24	24	321	Middle
24099253	70	0	24	51	58	100	24	24	24	0	24	24	353	Middle
24099258	69	0	41	31	89	24	24	24	40	0	24	13	310	Middle
24099981	68	0	41	31	58	24	12	24	24	0	58	13	285	Low
24100295	68	0	41	31	89	24	12	43	24	0	24	13	301	Low
24101068	54	1	24	31	58	55	24	43	40	0	24	24	323	Middle
24103308	67	0	24	31	58	55	24	24	24	0	58	13	311	Middle
24106373	67	0	24	31	24	55	24	24	24	0	58	13	277	Low
24106955	66	0	41	31	58	55	12	43	24	0	24	13	301	Low
24108638	65	0	41	31	58	24	24	43	40	0	24	24	309	Middle
24110581	67	0	41	31	58	100	24	43	24	0	24	13	358	High
24113627	64	0	24	31	58	24	24	24	24	0	58	24	291	Low
24114591	65	0	24	31	58	24	24	24	24	0	58	13	280	Low
24114751	62	0	41	31	44	55	12	24	24	0	24	24	279	Low
24115089	45	1	41	31	69	55	24	43	24	0	58	13	358	High
24118882	64	0	24	31	89	24	24	24	40	0	58	24	338	Middle
24119934	64	0	41	24	58	55	12	24	24	0	24	13	275	Low
24122750	62	0	41	31	58	55	12	24	24	0	24	24	293	Low
24123013	63	0	24	31	44	24	24	24	24	0	58	13	266	Low
24124909	62	0	41	31	58	55	24	24	24	0	58	13	328	Middle
24127652	61	0	24	51	58	24	24	43	24	0	24	13	285	Low
24129161	61	0	41	31	69	55	24	43	24	2	24	13	326	Middle
24130127	33	1	24	31	58	55	24	24	24	0	24	24	288	Low
24130443	62	0	24	24	58	55	12	43	24	2	24	13	279	Low
24131537	61	0	24	31	58	24	24	24	24	0	24	13	246	Low
24132182	59	0	24	31	58	24	24	43	24	0	24	24	276	Low
24132228	59	0	24	31	58	55	12	24	24	0	24	24	276	Low
24134199	51	1	41	31	89	100	24	43	24	0	24	24	400	High
24134212	59	0	41	31	58	24	24	24	24	0	58	13	297	Low
24136715	59	0	41	31	58	24	12	24	24	0	58	24	296	Low
24137267	59	0	24	31	58	55	12	24	24	0	24	24	276	Low
24139285	59	0	24	31	58	24	12	24	24	0	24	24	245	Low
24139302	57	0	24	31	58	55	12	43	24	0	58	24	329	Middle
24139306	57	0	24	31	58	24	12	24	24	2	58	13	270	Low
24139958	59	0	41	31	89	55	24	43	40	0	58	24	405	High
24140675	57	0	41	31	58	55	24	24	24	0	24	13	294	Low
24142073	57	0	41	31	58	24	24	24	24	0	58	24	308	Low
24143805	57	0	41	31	58	24	12	43	24	0	24	24	281	Low
24144066	57	0	41	31	58	55	24	24	24	0	24	13	294	Low
24145377	56	0	24	31	58	55	12	43	24	0	24	24	295	Low
24147474	56	0	41	31	58	55	12	24	24	0	24	24	293	Low
24150310	27	1	24	31	58	55	24	43	24	0	58	24	341	Middle
24150467	56	0	24	31	58	24	12	24	40	0	24	24	261	Low
24151224	49	1	41	31	58	100	24	24	40	0	58	13	389	High
24151626	54	0	41	31	58	55	12	24	24	0	24	13	282	Low
24152705	37	1	24	31	44	55	24	24	24	0	58	24	308	Low
24153290	54	0	41	51	58	55	12	43	40	0	24	24	348	Middle
24155671	53	0	41	31	58	55	12	24	40	0	24	13	298	Low
24156317	26	1	24	31	58	100	12	43	24	0	58	13	363	High
24156811	55	0	24	31	58	100	12	24	24	0	24	13	310	Middle
24158927	53	0	41	24	58	55	12	43	24	0	24	24	305	Low
24160661	54	0	24	31	58	24	24	24	24	0	58	13	280	Low
24160877	12	1	41	31	44	55	12	24	24	0	58	13	302	Low
24162236	52	0	41	31	58	24	24	43	24	0	24	13	282	Low
24163220	52	0	24	31	58	55	24	43	24	0	24	24	307	Low
24163341	51	0	41	31	58	55	24	24	24	0	24	13	294	Low
24163611	53	0	41	31	58	24	24	43	24	0	58	24	327	Middle
24164012	51	0	41	31	58	55	12	24	24	0	58	13	316	Middle
24164852	26	1	41	24	89	55	24	43	40	0	24	24	364	High
24165879	51	0	41	31	58	55	24	24	24	0	58	24	339	Middle
24166213	50	0	41	31	24	24	12	24	24	0	24	24	228	Low
24167306	31	1	41	31	58	55	24	43	40	0	58	24	374	High
24167799	50	1	41	24	58	55	12	43	24	2	58	13	330	Middle
24168178	53	0	24	31	58	55	12	43	24	0	58	24	329	Middle
24168966	22	1	41	31	58	55	12	43	24	0	58	13	335	Middle
24172333	49	0	41	31	89	55	24	24	24	0	58	13	359	High
24172339	49	0	24	31	58	55	24	43	40	0	58	13	346	Middle
24173222	49	0	41	31	58	55	24	43	40	0	58	13	363	High
24173238	55	0	41	31	58	55	24	43	24	0	58	13	347	Middle
24173711	52	0	41	31	58	55	12	24	24	0	24	13	282	Low
24174304	48	0	41	31	58	24	24	24	24	2	24	24	276	Low
24176288	48	0	24	31	58	24	12	24	24	0	24	13	234	Low
24176453	49	0	41	31	58	55	12	24	24	0	24	13	282	Low
24177835	48	0	41	31	58	55	24	24	24	0	24	13	294	Low
24179237	48	0	41	31	44	55	12	24	24	0	58	13	302	Low
24179983	47	0	24	31	44	55	24	24	24	0	58	24	308	Low
24181110	5	1	24	31	58	55	24	24	24	0	58	24	322	Middle
24181162	47	0	24	31	58	55	12	43	24	0	58	24	329	Middle
24181769	47	0	24	31	89	24	24	43	24	0	58	24	341	Middle
24182708	46	0	24	31	58	24	12	24	24	0	24	13	234	Low
24184181	46	0	41	31	58	55	24	24	24	0	24	13	294	Low
24184343	46	0	24	31	89	24	12	43	24	0	24	24	295	Low
24184479	46	0	24	31	58	24	24	43	24	0	58	24	310	Middle
24185094	14	0	41	31	58	55	12	43	40	0	24	24	328	Middle
24187566	45	0	24	31	58	55	12	43	24	2	24	24	297	Low
24189446	45	0	41	31	58	24	12	43	40	0	58	13	320	Middle
24190087	45	0	41	31	58	24	12	24	40	0	24	24	278	Low
24191852	44	0	41	31	58	55	12	43	24	0	58	13	335	Middle
24192564	44	0	41	24	58	55	24	43	24	0	24	24	317	Middle
24194138	44	0	41	31	58	24	24	24	24	0	58	24	308	Low
24194310	44	0	41	31	58	55	24	24	24	0	24	13	294	Low
24198165	44	0	41	31	58	100	12	24	40	0	24	13	343	Middle
24198705	43	0	41	31	89	24	12	24	40	0	58	13	332	Middle
24200977	44	0	24	31	58	55	24	24	24	0	24	24	288	Low
24200983	57	0	41	51	58	55	12	43	24	0	24	24	332	Middle
24203237	42	0	24	31	58	24	24	24	24	0	58	24	291	Low
24205021	41	0	24	31	58	55	12	43	24	0	24	24	295	Low
24205088	41	1	41	51	89	55	12	43	24	0	24	13	352	Middle
24205798	42	0	24	31	58	100	12	43	24	0	24	24	340	Middle
24206563	43	0	24	31	58	100	24	43	24	2	58	13	377	High
24206929	41	0	41	31	58	55	12	43	24	0	24	13	301	Low
24208363	40	0	24	31	58	55	12	24	24	0	24	24	276	Low
24208631	41	0	41	31	58	24	12	24	40	0	58	13	301	Low
24209144	40	0	41	31	58	24	12	24	40	2	24	13	269	Low
24210217	41	0	24	31	58	55	24	43	24	0	24	24	307	Low
24211268	40	0	41	31	44	55	12	24	24	0	24	13	268	Low
24213475	40	0	24	31	58	55	24	24	40	0	24	24	304	Low
24214905	39	0	41	31	69	24	12	24	24	2	24	13	264	Low
24215637	39	0	41	31	89	24	12	43	24	0	58	13	335	Middle
24216324	39	0	24	31	58	24	12	43	24	0	24	24	264	Low
24216772	39	0	41	31	58	24	12	24	40	0	24	13	267	Low
24216780	39	0	24	31	58	55	24	24	24	0	58	13	311	Middle
24216965	39	0	41	31	58	100	24	24	24	0	58	24	384	High
24217012	39	0	24	31	58	55	12	24	24	2	58	24	312	Middle
24217261	38	0	41	31	58	55	24	43	24	0	24	24	324	Middle
24218232	25	1	41	24	58	55	12	24	24	0	58	24	320	Middle
24218581	38	0	41	31	58	55	24	24	24	0	58	24	339	Middle
24219135	39	0	41	31	58	24	12	24	40	0	58	13	301	Low
24223134	38	0	41	24	58	55	24	24	24	0	24	24	298	Low
24223463	38	0	24	31	58	24	24	24	24	0	58	13	280	Low
24224945	36	0	41	31	58	55	12	24	24	0	24	24	293	Low
28358858	107	0	24	31	58	55	24	43	24	0	24	13	296	Low
28359800	106	0	41	31	58	55	24	24	24	0	24	13	294	Low
28359882	17	1	41	51	89	55	12	43	40	0	58	24	413	High
28360742	105	0	41	31	58	55	24	43	24	0	24	24	324	Middle
28362024	82	0	41	31	58	55	12	43	40	0	24	24	328	Middle
28362211	106	0	41	31	58	24	24	43	24	0	58	13	316	Middle
28364075	102	0	41	31	58	24	24	24	24	0	24	13	263	Low
28364469	102	0	24	31	58	24	24	24	24	0	24	13	246	Low
28365038	101	0	24	31	58	100	12	24	40	0	24	24	337	Middle
28366491	101	0	41	31	58	24	12	24	24	0	24	13	251	Low
28366555	104	0	24	31	58	55	12	24	24	0	24	13	265	Low
28366703	99	0	41	31	58	55	24	43	40	0	24	24	340	Middle
28367282	64	1	41	31	58	24	12	24	24	0	58	13	285	Low
28368183	102	0	24	31	58	55	12	43	24	0	58	13	318	Middle
28368648	7	1	41	51	58	55	24	24	40	0	24	24	341	Middle
28372698	94	0	24	31	58	55	12	24	24	0	24	13	265	Low
28373094	21	1	24	31	58	55	24	24	24	2	58	24	324	Middle
28373586	94	0	24	31	58	24	24	24	24	0	58	13	280	Low
28375316	91	0	41	31	58	55	24	24	24	0	24	13	294	Low
28377102	91	0	41	31	58	24	12	24	40	0	24	13	267	Low
28393686	106	0	41	31	58	55	24	24	24	0	24	13	294	Low
28403727	90	0	24	51	89	55	24	24	40	0	58	24	389	High
28406914	91	0	24	51	58	55	12	24	24	0	24	13	285	Low
28406928	84	0	41	31	58	55	24	24	24	0	58	13	328	Middle
28407863	86	0	41	31	58	24	24	24	24	0	58	24	308	Low
28411018	23	1	41	31	58	24	12	43	24	2	24	13	272	Low
28414374	72	0	24	31	89	55	24	24	24	0	24	24	319	Middle
28415212	81	0	24	51	58	24	24	43	24	0	24	13	285	Low
28415959	76	0	41	31	89	55	24	43	24	0	58	13	378	High
28417540	67	1	41	31	58	55	12	24	24	0	24	13	282	Low
28419378	76	0	24	31	58	24	12	43	40	0	58	24	314	Middle
28421797	39	1	41	31	58	55	24	24	24	0	24	24	305	Low
28422796	70	0	41	60	58	24	24	43	24	0	24	13	311	Middle
28423020	79	0	41	31	58	24	24	43	24	0	24	24	293	Low
28427607	73	0	41	31	58	24	24	24	24	0	24	24	274	Low
28428239	80	0	41	31	58	55	24	24	24	0	24	13	294	Low
28437011	64	0	41	31	58	100	24	43	24	0	24	13	358	High
28437550	70	0	41	31	58	55	24	43	24	0	24	13	313	Middle
28437893	69	0	41	31	58	55	12	24	24	0	24	13	282	Low
28437970	67	0	41	31	44	55	12	24	24	0	24	13	268	Low
28439761	42	1	24	31	58	24	12	43	24	0	24	13	253	Low
28441136	42	1	24	51	58	100	24	43	24	0	24	24	372	High
28442554	33	1	41	31	58	55	24	24	24	2	24	13	296	Low
28448081	13	1	41	31	58	55	24	24	40	0	58	13	344	Middle
28449632	61	0	24	31	44	55	24	24	24	0	24	13	263	Low
28449865	68	0	41	51	58	55	24	43	24	0	58	24	378	High
28452911	6	1	41	24	89	55	24	43	40	2	24	24	366	High
28453013	63	0	41	31	58	55	24	43	24	0	24	24	324	Middle
28453130	26	1	24	31	58	100	24	43	24	0	24	24	352	Middle
28458708	56	0	24	31	58	55	12	43	24	0	24	24	295	Low
28459006	55	0	41	31	58	55	12	24	40	0	58	13	332	Middle
28459107	50	0	41	31	44	55	12	43	24	0	24	24	298	Low
28459115	56	0	24	31	58	24	12	43	40	0	24	13	269	Low
28461557	53	0	24	31	58	100	24	24	24	0	58	13	356	Middle
28461645	47	0	24	31	58	24	24	43	24	0	24	24	276	Low
28463737	43	0	41	31	58	24	12	24	24	0	24	13	251	Low
28466545	55	0	41	31	58	55	24	24	24	0	24	13	294	Low
28467076	47	0	41	31	58	100	12	24	24	0	24	13	327	Middle
28468638	52	0	41	31	58	55	12	43	40	0	58	13	351	Middle
28468642	51	0	24	31	58	55	12	24	24	0	24	13	265	Low
28469428	48	0	41	31	58	55	24	24	24	0	58	13	328	Middle
28471521	40	1	24	24	58	55	24	43	24	0	58	13	323	Middle
28472393	49	0	41	24	58	55	12	24	24	0	24	24	286	Low
28478983	45	0	24	31	58	55	24	43	24	2	24	13	298	Low
28479201	44	0	41	51	58	55	12	24	24	0	24	24	313	Middle
28479501	37	0	41	31	89	55	24	24	24	0	24	13	325	Middle
28481377	41	0	41	31	58	55	12	24	24	0	58	24	327	Middle
28483065	41	0	24	31	44	24	24	24	24	0	58	13	266	Low
28486568	43	0	41	31	58	100	12	24	24	0	58	13	361	High
28486952	36	0	41	31	69	55	12	24	24	0	24	24	304	Low
28490625	19	1	41	24	58	55	12	43	24	0	58	13	328	Middle
28492928	38	0	24	51	58	55	24	43	24	0	24	24	327	Middle
28501764	36	0	24	31	58	55	24	43	24	0	24	13	296	Low
30343608	107	0	41	31	89	55	24	43	40	0	24	24	371	High
30344189	29	1	41	31	58	100	24	24	24	0	24	24	350	Middle
30345107	107	0	41	31	58	100	12	24	24	0	58	13	361	High
30346603	49	1	24	51	58	100	12	24	24	0	58	13	364	High
30350964	16	1	41	31	58	100	24	43	24	24	24	24	393	High
30359510	101	0	41	31	58	55	24	24	24	0	58	13	328	Middle
30360472	100	0	41	51	69	24	24	43	40	24	24	13	353	Middle
30360785	102	0	41	31	58	55	12	24	24	0	58	13	316	Middle
30367590	96	0	24	31	58	55	24	43	24	24	58	24	365	High
30371294	95	0	41	24	58	55	12	24	24	0	58	13	309	Middle
30371681	100	0	24	31	58	55	24	24	40	0	24	13	293	Low
30375159	92	0	41	31	58	55	12	24	24	0	24	24	293	Low
30375182	82	1	41	51	58	100	24	24	24	2	58	13	395	High
30375184	93	0	24	31	58	55	12	24	24	0	24	24	276	Low
30375559	94	0	24	31	58	55	24	43	24	0	24	13	296	Low
30382820	89	0	41	31	24	55	24	24	24	0	24	13	260	Low
30382908	88	0	24	31	44	55	24	24	24	0	58	13	297	Low
30383153	90	0	24	31	58	24	24	43	24	24	24	13	289	Low
30392434	88	0	41	31	58	55	24	43	24	0	58	13	347	Middle
30393129	86	0	24	31	58	55	12	43	24	2	24	13	286	Low
30402705	83	0	41	31	58	24	12	43	40	0	58	13	320	Middle
30407278	82	0	41	31	58	24	24	43	24	24	58	24	351	Middle
30407509	41	1	24	31	89	55	12	43	40	0	58	13	365	High
30407855	81	0	41	31	58	55	24	24	24	24	58	24	363	High
30410245	77	0	41	31	58	55	24	43	24	0	24	13	313	Middle
30410285	77	0	41	31	58	55	12	43	24	0	24	24	312	Middle
30413120	73	0	41	31	58	55	24	24	24	0	58	13	328	Middle
30435603	71	0	24	31	69	24	24	24	24	24	58	13	315	Middle
30435719	69	0	24	31	58	55	12	24	24	24	24	24	300	Low
30435789	68	0	41	31	58	55	24	24	24	0	24	13	294	Low
30435880	67	0	24	31	58	100	12	24	40	0	24	13	326	Middle
30438787	69	0	41	31	58	55	12	24	40	24	24	24	333	Middle
30438971	71	0	24	31	58	55	24	24	24	0	24	13	277	Low
30439066	5	1	41	31	58	55	24	43	24	0	24	13	313	Middle
30440185	62	0	41	31	89	24	12	24	40	2	24	24	311	Middle
30441091	64	0	24	31	58	24	24	43	24	0	24	13	265	Low
30447359	32	1	41	31	58	100	24	43	24	0	58	24	403	High
30449356	18	0	41	31	58	55	12	24	24	0	24	13	282	Low
30456692	12	1	41	31	58	24	24	43	24	0	58	24	327	Middle
30457147	58	0	41	31	58	24	24	24	24	2	58	13	299	Low
30459038	59	0	24	31	58	55	24	24	24	24	24	24	312	Middle
30464829	48	1	41	31	58	55	24	43	40	0	24	24	340	Middle
30465124	58	0	41	31	58	55	24	24	24	0	58	13	328	Middle
30466245	54	0	41	24	58	24	24	24	24	0	24	13	256	Low
30466259	54	0	41	31	58	100	12	43	24	24	24	13	370	High
30466350	41	1	41	31	58	55	24	43	24	24	24	13	337	Middle
30468158	52	0	41	31	58	55	12	24	24	0	24	24	293	Low
30471426	50	0	41	31	58	24	12	24	24	0	24	13	251	Low
30471762	31	1	41	31	58	55	24	24	24	24	24	24	329	Middle
30472067	50	0	41	51	24	55	24	24	24	0	24	13	280	Low
30474753	52	0	41	31	58	24	24	43	24	0	58	24	327	Middle
30474765	32	1	24	31	58	100	24	43	24	2	58	13	377	High
30476396	52	0	24	31	58	55	12	24	24	0	58	13	299	Low
30476818	28	1	41	31	58	55	24	43	24	0	24	13	313	Middle
30477442	45	0	41	31	44	55	12	43	24	0	58	13	321	Middle
30480370	54	0	41	31	58	55	24	24	24	0	24	13	294	Low
30481929	29	1	41	31	69	55	24	24	24	24	58	24	374	High
30482157	53	0	41	31	58	24	12	24	24	0	24	13	251	Low
30484612	41	0	41	31	58	100	24	43	24	0	58	24	403	High
30484632	41	0	41	31	58	24	24	43	24	0	24	13	282	Low
30485109	52	0	41	31	89	24	12	24	40	0	24	13	298	Low
30485580	41	0	41	31	58	55	24	43	24	24	24	24	348	Middle
30487100	45	0	41	31	58	55	24	24	24	2	58	24	341	Middle
30489635	47	0	41	31	58	24	24	24	24	2	58	13	299	Low
30489776	39	0	24	60	44	55	24	24	24	24	24	13	316	Middle
30491664	7	1	41	31	58	100	24	43	40	24	58	13	432	High
30496179	40	0	41	31	58	55	24	43	24	24	24	13	337	Middle
30496229	22	0	41	51	58	100	12	24	24	0	24	24	358	High
30496625	38	1	41	31	69	24	12	24	24	24	24	24	297	Low
30496893	40	0	24	31	58	24	24	24	24	0	58	24	291	Low
30498234	41	0	24	31	58	24	24	43	24	24	58	24	334	Middle
30499627	32	0	41	31	58	55	24	43	24	0	24	24	324	Middle
30500263	43	0	24	31	58	55	24	43	40	0	58	24	357	Middle
30503602	36	0	41	31	89	55	12	43	24	0	24	24	343	Middle
30504830	36	0	41	31	58	55	24	24	24	0	58	13	328	Middle
30514934	40	0	41	31	58	24	12	24	24	0	24	13	251	Low
30531875	37	0	24	31	89	24	12	43	40	0	24	13	300	Low
32415153	85	0	24	24	58	55	12	43	24	2	58	13	313	Middle
32875438	104	0	41	31	24	100	24	24	24	0	24	13	305	Low
32875503	105	0	24	31	58	55	12	24	24	2	58	13	301	Low
32877087	103	0	41	31	58	55	24	24	40	0	24	24	321	Middle
32879917	107	0	24	31	58	100	12	43	24	2	58	13	365	High
32880965	99	0	41	31	58	55	24	24	24	0	24	24	305	Low
32882623	100	0	41	31	58	55	12	24	24	2	24	24	295	Low
32885259	15	1	24	31	58	55	12	24	24	2	24	24	278	Low
32885533	98	0	41	31	58	100	12	43	24	2	24	24	359	High
32885962	98	0	24	31	58	100	24	24	24	0	58	13	356	Middle
32886834	103	0	24	31	58	100	12	43	24	2	24	24	342	Middle
32891266	47	1	41	31	58	55	12	24	24	0	24	13	282	Low
32891954	94	0	41	31	58	55	12	24	24	0	58	13	316	Middle
32897744	91	0	41	31	58	55	24	24	24	2	24	13	296	Low
32899003	34	0	41	31	58	24	24	24	40	0	24	24	290	Low
32899045	89	0	24	31	58	24	12	24	24	0	24	13	234	Low
32901941	81	0	41	31	58	100	12	24	24	0	58	24	372	High
32902336	88	0	24	31	58	55	24	24	24	0	58	13	311	Middle
32903231	16	1	41	51	89	55	12	43	24	0	24	13	352	Middle
32904834	87	0	41	31	58	24	12	43	24	0	24	24	281	Low
32906697	88	0	24	31	58	55	12	43	24	0	58	13	318	Middle
32906704	40	1	41	31	58	55	24	24	24	0	58	13	328	Middle
32908973	86	0	41	31	89	55	12	24	24	0	24	24	324	Middle
32912577	85	0	41	31	58	55	12	24	24	2	58	13	318	Middle
32913700	41	1	24	31	58	55	24	24	24	0	24	13	277	Low
32915203	37	1	41	31	89	55	12	43	40	0	24	24	359	High
32915388	74	1	41	31	58	55	12	24	24	0	58	24	327	Middle
32915860	9	1	41	51	89	55	24	24	40	2	24	13	363	High
32916043	49	1	24	31	58	55	24	43	40	2	24	13	314	Middle
32916072	83	0	24	31	58	55	12	24	24	0	24	13	265	Low
32916254	83	0	24	31	58	55	12	24	24	0	24	13	265	Low
32921588	76	0	41	51	58	55	12	24	24	2	58	13	338	Middle
32921813	9	0	24	31	58	24	24	24	40	0	58	13	296	Low
32922302	6	0	24	31	44	55	24	24	24	0	24	24	274	Low
32924424	75	0	41	31	58	100	12	43	24	2	24	13	348	Middle
32926285	85	0	24	31	58	55	24	24	24	0	24	24	288	Low
32926527	70	0	24	31	58	24	24	24	24	2	58	13	282	Low
32928369	47	1	24	51	58	55	24	24	24	0	58	24	342	Middle
32928454	80	0	41	31	89	55	12	24	24	0	24	13	313	Middle
32931820	72	0	41	31	69	55	24	43	24	0	24	24	335	Middle
32934054	33	0	24	31	58	55	24	24	24	2	58	24	324	Middle
32935637	70	0	41	24	58	24	24	24	24	0	58	13	290	Low
32936254	8	0	41	31	58	55	24	43	24	0	24	24	324	Middle
32936874	33	1	41	24	58	24	12	24	24	2	24	24	257	Low
32937025	69	0	41	24	58	55	12	43	24	0	58	13	328	Middle
32938699	44	0	41	31	69	55	24	43	40	0	24	13	340	Middle
32939036	67	0	24	31	58	55	12	24	24	0	24	13	265	Low
32943525	64	0	41	31	58	55	12	24	24	0	24	13	282	Low
32944802	36	1	41	31	69	24	24	24	40	0	24	13	290	Low
32945074	66	0	41	31	58	55	24	24	24	0	58	13	328	Middle
32945579	27	1	41	31	58	55	24	43	24	2	58	24	360	High
32945764	65	0	41	24	58	55	12	43	24	2	24	13	296	Low
32948783	62	0	24	51	58	100	12	24	24	0	58	13	364	High
32949873	62	0	41	51	58	24	12	24	24	0	24	13	271	Low
32953857	59	0	41	31	58	55	12	24	24	0	24	24	293	Low
32955270	59	0	24	31	58	55	12	24	24	0	58	24	310	Middle
32956023	53	0	41	24	58	55	24	24	24	2	58	13	323	Middle
32959876	51	0	41	24	58	55	24	24	24	0	58	24	332	Middle
32960177	10	1	41	51	58	100	12	43	24	2	58	13	402	High
32960371	57	0	24	24	58	55	12	24	24	2	24	13	260	Low
32960377	56	0	24	31	58	55	12	24	24	2	24	13	267	Low
32962378	56	0	24	31	58	24	12	24	24	0	24	24	245	Low
32962400	55	0	41	31	58	24	12	24	40	0	24	13	267	Low
32962517	56	0	24	24	58	55	12	24	40	2	58	24	321	Middle
32962774	53	0	24	24	58	55	12	24	24	0	24	24	269	Low
32963888	45	1	24	24	58	55	12	24	24	0	24	24	269	Low
32964519	54	0	41	31	58	55	24	24	24	2	58	13	330	Middle
32964595	60	1	24	31	58	100	12	24	24	0	24	13	310	Middle
32965257	30	1	41	31	58	100	12	24	24	2	58	24	374	High
32965587	28	1	41	31	58	55	12	43	24	0	24	13	301	Low
32969240	51	0	24	31	58	55	12	43	24	2	24	24	297	Low
32970410	50	0	24	31	58	55	12	24	24	2	24	13	267	Low
32970803	51	0	41	31	58	24	12	24	24	2	24	24	264	Low
32970804	50	0	41	24	58	55	12	43	24	0	24	24	305	Low
32971034	33	0	24	24	58	55	24	24	24	0	24	24	281	Low
32971353	36	0	24	31	58	55	24	43	40	0	58	24	357	Middle
32972869	53	0	24	31	58	55	12	43	24	0	24	24	295	Low
32976792	47	0	41	31	58	55	12	24	24	0	58	13	316	Middle
32977050	47	0	24	31	58	100	12	43	24	2	24	13	331	Middle
32977976	19	1	41	31	58	24	24	43	24	0	24	13	282	Low
32978069	45	0	41	31	58	55	12	43	24	0	58	13	335	Middle
32979648	30	1	41	31	58	24	24	43	24	0	24	13	282	Low
32981675	42	0	24	24	58	24	12	24	24	0	24	13	227	Low
32981918	43	0	41	31	58	24	24	24	24	0	24	24	274	Low
32982124	23	1	41	51	58	100	12	24	24	0	24	13	347	Middle
32983084	41	0	41	31	58	55	12	43	40	0	24	13	317	Middle
32983197	38	0	41	31	58	55	24	24	24	0	58	24	339	Middle
32983980	44	0	24	31	58	100	12	24	24	2	24	13	312	Middle
32985302	42	0	41	24	58	24	24	24	24	0	24	13	256	Low
32986019	43	0	41	31	58	55	24	24	24	2	24	13	296	Low
32986068	21	0	41	31	58	24	12	24	40	0	58	13	301	Low
32989925	44	0	41	24	58	55	12	24	40	0	24	13	291	Low
32993135	37	0	41	31	58	55	24	43	24	0	58	24	358	High
32994462	20	1	41	51	89	55	24	43	24	0	58	13	398	High
32994562	37	0	41	31	58	24	12	24	40	0	24	13	267	Low
32995326	13	0	41	31	89	24	12	43	40	0	24	13	317	Middle
32995502	36	0	24	31	58	24	24	43	24	0	24	24	276	Low
32995548	36	0	41	31	58	100	12	24	24	0	24	13	327	Middle
32995963	32	0	24	31	58	55	24	24	24	0	24	13	277	Low
32996825	12	1	41	60	58	100	24	24	24	0	58	13	402	High
33028186	40	0	24	31	44	55	12	43	24	0	58	24	315	Middle
35886200	22	1	41	31	58	55	24	24	24	24	58	13	352	Middle
35888466	9	0	24	60	58	100	24	24	24	24	24	24	386	High
35892092	104	0	41	31	58	24	24	24	24	0	24	13	263	Low
35899760	101	0	24	31	58	55	24	43	24	0	24	13	296	Low
35903645	107	0	24	31	58	24	24	43	24	0	58	24	310	Middle
35908343	101	0	41	31	58	55	24	43	24	0	24	13	313	Middle
35909926	27	1	41	51	89	100	12	24	40	0	24	24	405	High
35910588	98	0	24	51	69	24	12	24	24	0	24	13	265	Low
35911321	99	0	41	31	58	100	12	24	24	0	24	13	327	Middle
35911835	77	1	24	31	58	24	24	24	24	0	58	24	291	Low
35928167	106	0	41	31	58	55	24	24	24	0	24	24	305	Low
35931346	95	0	24	24	58	55	12	24	24	0	58	24	303	Low
35931867	76	0	24	31	58	55	24	43	24	24	24	24	331	Middle
35937724	77	0	24	31	58	24	24	24	24	0	58	13	280	Low
35938741	97	0	41	31	58	24	24	24	24	0	58	13	297	Low
35939621	95	0	24	31	58	24	24	43	40	0	24	13	281	Low
35944622	93	0	24	51	58	100	12	24	24	2	58	24	377	High
35945156	97	0	41	31	58	55	12	24	24	0	58	24	327	Middle
35949585	32	0	24	31	58	24	24	24	24	0	24	13	246	Low
35957161	99	0	41	31	58	55	24	24	24	2	24	13	296	Low
35957993	103	0	41	31	58	55	24	24	24	0	58	13	328	Middle
35959046	11	1	41	51	58	100	24	24	24	0	58	24	404	High
35970233	98	0	41	31	58	55	12	24	24	0	58	13	316	Middle
35970482	40	1	41	51	58	55	12	24	40	2	24	13	320	Middle
35971241	90	0	41	31	58	55	24	24	24	0	58	13	328	Middle
35977188	93	0	41	24	58	24	12	24	24	2	58	13	280	Low
35978061	98	0	41	31	58	55	24	24	24	0	24	13	294	Low
35978658	89	0	24	24	58	100	24	43	24	2	58	24	381	High
35978701	66	1	41	31	44	100	12	24	24	0	58	24	358	High
35980188	45	1	24	31	58	100	12	24	24	2	24	24	323	Middle
35984556	51	1	41	31	58	55	24	43	40	0	24	24	340	Middle
35988776	92	0	41	24	58	55	24	24	24	0	58	24	332	Middle
35992589	88	0	24	31	58	55	24	24	40	0	24	24	304	Low
35992657	26	0	24	31	58	55	12	43	24	2	24	13	286	Low
35995120	61	1	41	31	58	55	24	24	24	0	58	13	328	Middle
36002170	85	0	24	31	58	55	24	24	24	0	24	24	288	Low
36005119	85	0	24	31	58	24	24	24	24	2	58	24	293	Low
36005409	85	0	41	31	58	100	12	43	24	0	24	13	346	Middle
36006901	85	0	24	24	58	100	12	43	24	0	58	24	367	High
36012459	14	1	24	31	89	55	12	43	40	2	24	13	333	Middle
36017580	84	0	24	31	24	55	24	24	24	0	58	13	277	Low
36018176	85	0	24	51	58	55	12	24	24	0	58	13	319	Middle
36021636	37	1	41	31	89	55	12	43	40	0	58	13	382	High
36023472	85	0	41	31	58	55	24	24	24	0	24	24	305	Low
36023573	18	1	41	31	58	100	12	43	24	0	24	24	357	Middle
36030443	82	0	24	31	58	55	12	24	24	0	24	13	265	Low
36032123	82	0	41	31	58	55	24	43	24	0	58	13	347	Middle
36032754	24	0	41	24	58	55	12	43	24	0	58	24	339	Middle
36032902	82	0	24	31	58	24	24	43	24	24	58	24	334	Middle
36044981	79	0	41	31	58	55	24	43	24	0	58	24	358	High
36049689	79	0	41	51	58	24	24	43	40	0	24	13	318	Middle
36052215	43	1	24	51	58	100	12	43	24	24	58	13	407	High
36053105	82	0	41	31	58	55	24	43	24	2	24	24	326	Middle
36053600	40	1	41	31	58	24	12	43	24	2	58	13	306	Low
36055152	78	0	41	51	58	55	12	43	24	0	58	13	355	Middle
36056300	79	0	41	31	58	55	24	43	24	0	24	13	313	Middle
36061456	77	0	41	31	58	24	12	24	24	0	58	13	285	Low
36062477	8	0	24	31	58	55	24	43	24	0	24	24	307	Low
36065469	77	0	41	31	58	55	24	43	24	2	58	13	349	Middle
36065886	78	0	41	31	58	55	12	24	24	0	58	13	316	Middle
36067743	75	0	41	31	58	55	24	43	24	0	58	13	347	Middle
36074165	74	0	41	51	58	55	24	43	40	0	58	13	383	High
36074840	76	0	41	51	58	55	24	24	24	2	24	13	316	Middle
36076587	79	0	24	31	58	55	24	43	24	0	58	13	330	Middle
36078242	76	0	24	31	58	55	12	24	24	2	24	13	267	Low
36078977	48	1	24	31	89	24	24	43	24	0	24	13	296	Low
36079459	74	0	24	31	58	24	24	24	24	0	24	24	257	Low
36079492	75	0	24	51	58	55	24	24	24	24	58	24	366	High
36079602	37	1	24	31	58	55	24	24	24	0	58	24	322	Middle
36082241	61	0	41	31	58	24	24	43	24	0	58	13	316	Middle
36084885	84	0	41	31	58	55	24	43	24	0	24	13	313	Middle
36087997	73	0	24	31	24	24	24	24	24	0	58	24	257	Low
36091763	39	1	24	31	89	55	24	43	24	0	24	24	338	Middle
36093148	75	0	24	31	58	55	12	43	24	0	24	24	295	Low
36099628	42	1	24	31	89	55	24	43	24	0	24	24	338	Middle
36099973	70	0	41	24	58	55	24	43	24	0	24	13	306	Low
36104206	71	0	41	51	58	24	24	24	40	2	58	13	335	Middle
36112822	69	0	41	31	58	24	24	24	24	0	24	24	274	Low
36116278	69	0	24	31	58	24	12	24	24	0	24	24	245	Low
36119009	50	1	41	31	58	55	12	43	24	0	58	13	335	Middle
36127208	57	1	41	31	44	55	12	43	24	24	24	13	311	Middle
36127889	67	0	41	31	58	24	24	43	24	2	58	13	318	Middle
36129359	64	0	41	31	58	100	24	43	24	0	24	24	369	High
36135734	69	0	24	31	58	55	24	43	24	0	58	13	330	Middle
36140079	69	0	41	31	58	55	24	43	24	0	58	24	358	High
36140632	65	0	24	31	58	55	24	24	24	0	58	24	322	Middle
36141103	66	0	24	31	58	55	12	24	24	0	24	13	265	Low
36141868	64	0	41	31	44	55	24	24	24	2	24	13	282	Low
36143940	62	0	24	31	58	24	12	43	24	2	24	13	255	Low
36144753	36	1	41	31	58	55	12	43	24	2	24	13	303	Low
36145143	37	1	24	31	58	100	24	43	24	0	58	13	375	High
36145546	54	1	41	31	58	100	12	43	24	24	24	24	381	High
36148528	70	0	41	31	58	55	24	24	24	2	24	24	307	Low
36152596	62	0	41	31	58	55	24	43	24	0	58	24	358	High
36154429	63	0	41	24	58	100	24	43	24	0	58	24	396	High
36156346	8	1	41	31	58	100	24	24	24	0	24	24	350	Middle
36166239	29	1	41	51	58	24	12	24	24	0	24	13	271	Low
36166989	58	0	41	31	58	24	24	24	24	2	24	13	265	Low
36169879	58	0	41	31	58	24	24	24	24	0	24	24	274	Low
36174251	57	0	41	31	58	55	12	43	24	0	24	24	312	Middle
36174748	60	0	24	51	58	55	24	43	24	0	58	13	350	Middle
36178249	49	0	41	31	58	55	24	24	24	0	24	24	305	Low
36184443	57	0	41	31	58	24	24	43	24	0	24	24	293	Low
36190440	58	0	24	31	58	24	24	43	24	0	24	24	276	Low
36191211	57	0	41	31	58	24	12	24	24	0	24	24	262	Low
36191265	33	1	24	60	89	55	12	43	24	0	58	24	389	High
36194403	53	0	41	31	58	55	12	24	24	0	24	13	282	Low
36194443	23	1	41	31	58	55	24	24	24	0	58	13	328	Middle
36194573	53	0	41	31	58	55	24	24	24	0	24	13	294	Low
36194904	39	1	41	31	58	55	12	24	24	2	24	13	284	Low
36195737	58	0	24	31	44	55	24	43	24	0	24	24	293	Low
36196226	38	1	24	51	58	55	12	24	24	0	58	13	319	Middle
36196286	53	0	41	51	58	100	24	24	24	0	58	13	393	High
36197108	65	0	41	31	58	55	24	24	24	2	58	13	330	Middle
36197933	29	1	24	51	58	100	24	43	24	0	24	13	361	High
36199609	52	0	41	31	58	55	24	24	24	0	58	13	328	Middle
36202683	53	0	24	31	58	55	24	24	24	0	24	13	277	Low
36206107	54	0	41	51	58	100	12	43	24	0	24	24	377	High
36206417	55	0	24	31	58	55	24	43	24	2	58	24	343	Middle
36208155	45	1	41	31	58	55	24	24	24	0	58	13	328	Middle
36208729	53	0	41	31	44	100	12	24	24	0	58	13	347	Middle
36210936	47	0	24	31	58	24	12	24	24	0	24	13	234	Low
36213731	50	0	41	24	58	55	24	24	24	0	24	24	298	Low
36220168	49	0	24	51	58	55	24	24	24	0	24	13	297	Low
36220180	24	1	41	31	69	55	24	43	24	0	24	13	324	Middle
36222446	15	1	41	51	58	100	24	43	24	0	58	24	423	High
36222449	34	1	24	31	58	55	24	43	24	0	58	13	330	Middle
36223090	56	0	24	24	44	55	12	24	40	0	24	13	260	Low
36226531	13	1	41	31	58	55	24	24	24	2	58	24	341	Middle
36227073	50	0	41	31	58	24	24	24	24	0	24	13	263	Low
36229481	6	0	41	31	89	55	12	43	40	0	24	24	359	High
36229772	53	0	41	31	58	24	12	24	24	0	24	24	262	Low
36231516	77	0	24	31	58	55	24	43	24	0	24	24	307	Low
36232767	44	1	41	31	58	55	24	43	24	0	24	13	313	Middle
36233693	50	0	24	31	58	24	12	43	24	0	24	13	253	Low
36235115	52	0	41	31	58	55	24	43	24	0	58	24	358	High
36235994	47	0	41	31	58	24	12	43	40	0	24	24	297	Low
36238065	58	0	41	31	44	100	12	24	24	0	24	24	324	Middle
36240884	37	0	41	31	58	24	24	24	24	0	58	24	308	Low
36241373	48	0	41	31	58	24	12	24	24	0	24	13	251	Low
36243691	46	0	24	31	58	55	24	24	24	0	24	13	277	Low
36246583	44	0	41	51	58	100	24	43	24	0	24	24	389	High
36248506	45	0	24	31	58	100	12	24	24	0	24	13	310	Middle
36252204	45	0	41	31	58	100	24	24	24	0	58	24	384	High
36255740	44	0	24	31	58	55	12	24	40	0	24	13	281	Low
36258044	44	0	41	31	58	24	24	43	24	24	58	24	351	Middle
36262464	44	0	41	31	44	55	12	24	24	0	58	13	302	Low
36262867	18	0	41	31	69	24	12	43	24	0	24	24	292	Low
36263102	56	0	41	31	58	24	12	24	24	24	58	24	320	Middle
36263204	37	1	41	51	58	100	24	24	24	0	24	24	370	High
36265369	42	0	41	24	58	55	12	43	24	24	24	24	329	Middle
36265700	17	0	41	31	69	55	24	24	24	0	24	24	316	Middle
36270904	44	0	41	31	69	24	24	43	24	0	58	13	327	Middle
36274335	45	0	24	31	89	55	12	43	40	2	58	24	378	High
36274601	44	0	41	31	58	55	24	24	24	2	58	13	330	Middle
36277543	42	0	24	31	58	55	12	43	24	2	24	13	286	Low
36277805	43	0	24	31	89	55	12	43	40	0	58	24	376	High
36277820	41	0	24	31	58	55	24	24	24	0	58	13	311	Middle
36287067	39	0	24	31	58	55	24	24	24	0	24	24	288	Low
36291660	39	0	41	31	58	55	12	43	24	0	24	24	312	Middle
36296860	20	1	41	31	58	55	24	24	24	0	58	24	339	Middle
36298381	4	1	41	31	58	55	24	24	24	2	58	13	330	Middle
36299407	37	0	41	31	44	55	12	24	24	0	24	13	268	Low
36303714	7	1	41	51	89	55	24	24	24	0	24	13	345	Middle
36304701	37	0	24	31	58	55	12	43	24	0	24	13	284	Low
36309677	39	0	24	24	58	55	12	24	24	0	58	13	292	Low
36310019	11	1	24	31	58	100	12	24	24	0	58	24	355	Middle
36310171	35	1	41	31	58	100	12	43	24	2	24	24	359	High
36311019	37	0	24	31	58	24	24	24	24	0	58	24	291	Low
36312464	36	0	41	31	58	55	12	24	24	0	58	13	316	Middle
36312603	36	0	41	31	58	24	12	24	24	0	58	24	296	Low
36312887	41	0	41	31	58	55	12	24	24	2	58	13	318	Middle
36355503	37	0	24	51	58	24	24	43	24	2	24	24	298	Low
36590426	36	0	41	31	58	55	24	24	40	0	58	13	344	Middle
41530449	93	0	24	31	44	100	24	24	24	0	24	13	308	Low
41533711	73	0	41	31	58	55	12	43	24	24	58	13	359	High
41533785	73	0	41	31	58	55	24	24	24	24	58	13	352	Middle
41534270	20	1	41	60	69	55	12	24	24	24	24	13	346	Middle
44691551	100	0	24	31	58	55	24	24	24	2	24	13	279	Low
44691749	38	1	41	31	58	55	12	24	24	0	24	24	293	Low
44694574	107	0	24	31	58	55	12	24	24	0	24	13	265	Low
44696222	41	1	41	31	58	100	24	43	24	0	24	24	369	High
44697159	10	1	41	51	58	55	24	43	24	0	24	24	344	Middle
44697370	106	0	41	31	44	24	12	24	24	0	24	13	237	Low
44697389	95	0	41	31	89	55	24	43	24	0	58	24	389	High
44697633	104	0	24	51	58	24	24	24	24	0	58	13	300	Low
44699620	100	0	41	31	58	55	24	24	24	0	58	13	328	Middle
44699989	106	0	41	31	44	55	24	43	24	0	58	24	344	Middle
44701805	41	1	24	31	44	55	12	24	24	0	24	13	251	Low
44702454	106	0	24	31	58	55	24	24	40	2	58	24	340	Middle
44704163	106	0	41	31	58	55	12	24	24	0	24	13	282	Low
44706185	106	0	41	31	58	100	12	24	24	0	24	13	327	Middle
44707477	81	0	41	51	58	24	24	24	24	0	58	13	317	Middle
44707889	48	1	41	31	58	100	24	24	24	0	58	13	373	High
44708960	90	1	41	31	44	55	12	24	24	0	24	24	279	Low
44709934	11	1	24	31	44	100	24	43	24	2	58	24	374	High
44711047	105	0	24	31	58	24	12	24	24	0	24	13	234	Low
44711100	103	0	41	31	58	55	12	24	24	0	58	13	316	Middle
44712133	30	1	24	31	58	24	24	24	24	2	58	24	293	Low
44712876	98	0	41	31	58	24	12	24	24	24	58	13	309	Middle
44715268	107	0	24	31	58	55	12	24	24	0	58	24	310	Middle
44725707	75	1	24	51	58	100	12	43	24	0	24	13	349	Middle
44727038	73	0	24	31	58	55	24	43	24	0	24	13	296	Low
44729731	31	1	24	31	58	24	24	43	24	0	58	24	310	Middle
44733580	101	0	41	31	58	55	24	43	24	0	24	24	324	Middle
44733963	107	0	41	31	58	55	12	43	24	2	24	24	314	Middle
44733976	72	1	41	31	58	24	24	43	24	0	58	24	327	Middle
44735321	104	0	41	31	58	55	24	24	24	0	58	13	328	Middle
44736001	84	1	24	31	58	24	24	24	24	0	58	13	280	Low
44739579	103	0	41	31	58	55	12	24	24	0	24	13	282	Low
44740656	11	1	41	31	89	55	12	43	40	0	24	24	359	High
44740684	73	1	24	31	58	100	24	24	24	0	58	13	356	Middle
44740921	60	1	41	31	58	55	12	24	24	0	24	13	282	Low
44741130	102	0	24	31	89	55	12	43	24	0	24	13	315	Middle
44741427	36	1	24	51	58	55	12	43	40	0	58	13	354	Middle
44742913	66	1	41	31	89	100	24	43	24	0	58	13	423	High
44744393	102	0	24	51	58	55	24	43	24	0	58	13	350	Middle
44747740	103	0	41	24	58	24	24	24	24	0	24	24	267	Low
44750160	95	0	24	31	58	100	12	24	24	0	24	24	321	Middle
44750582	104	0	24	31	58	100	12	24	40	0	24	13	326	Middle
44751421	104	0	24	31	58	55	24	24	24	0	58	24	322	Middle
44755137	53	1	41	31	58	55	24	43	24	0	58	13	347	Middle
44761105	105	0	24	31	58	55	24	24	24	24	58	13	335	Middle
44762328	99	0	24	51	58	24	12	43	24	0	58	13	307	Low
44763310	46	1	41	51	44	100	24	24	24	0	58	13	379	High
44763733	80	1	24	31	58	55	24	43	24	24	24	13	320	Middle
44764465	99	0	24	51	69	55	12	43	24	0	24	24	326	Middle
44767749	66	0	41	31	58	55	24	43	40	0	58	13	363	High
44768368	101	0	24	31	58	55	12	24	24	0	24	13	265	Low
44768718	6	1	24	51	89	55	24	43	24	0	58	13	381	High
44770510	17	1	41	31	58	55	12	43	24	2	58	13	337	Middle
44771139	24	1	41	24	58	55	24	43	24	0	58	13	340	Middle
44773762	104	0	24	31	58	55	24	24	24	0	58	13	311	Middle
44774795	99	0	41	31	58	55	24	43	24	0	24	13	313	Middle
44777898	27	1	41	51	58	55	12	24	40	0	24	24	329	Middle
44778676	97	0	24	31	58	55	12	43	24	0	24	24	295	Low
44781097	103	0	41	24	58	55	12	43	24	2	24	13	296	Low
44783217	107	0	41	31	58	55	12	24	24	0	24	24	293	Low
44785103	82	0	41	51	58	55	24	24	24	0	58	13	348	Middle
44785129	53	1	24	51	89	55	12	24	24	0	58	24	361	High
44785262	99	0	24	31	58	55	12	24	24	2	24	24	278	Low
44787198	87	0	41	31	58	24	24	43	24	0	58	24	327	Middle
44787221	26	1	41	31	58	100	12	24	24	0	24	13	327	Middle
44791471	18	1	41	51	58	100	24	43	24	0	24	13	378	High
44791669	98	0	24	31	58	24	24	24	24	0	24	13	246	Low
44792364	100	0	41	31	58	55	12	43	24	0	24	13	301	Low
44794477	96	0	24	31	58	55	12	24	40	0	24	13	281	Low
44796657	96	0	41	31	58	55	12	24	24	0	24	13	282	Low
44797654	103	0	41	24	58	55	12	24	24	0	58	13	309	Middle
44797733	104	0	24	31	58	100	24	43	24	0	24	24	352	Middle
44798438	103	0	24	31	58	55	24	43	40	0	24	13	312	Middle
44800993	102	0	24	31	58	24	12	24	24	0	24	13	234	Low
44803323	22	1	41	51	58	55	12	24	24	0	58	13	336	Middle
44803878	7	1	41	51	58	100	24	24	24	0	24	13	359	High
44806799	49	1	24	31	89	55	24	43	24	0	24	13	327	Middle
44809632	70	0	24	31	58	55	24	43	24	0	58	24	341	Middle
44820554	95	0	41	31	58	55	12	24	24	0	58	24	327	Middle
44827993	93	0	41	51	58	100	12	43	24	0	24	13	366	High
44828234	82	0	41	31	44	55	12	24	24	0	58	13	302	Low
44829570	93	0	41	51	69	100	12	43	40	0	24	13	393	High
44829706	96	0	24	31	58	24	12	43	24	2	24	24	266	Low
44830656	16	1	41	51	58	55	12	43	24	0	58	24	366	High
44836585	92	1	41	31	58	55	24	43	40	0	58	13	363	High
44839834	13	1	24	51	58	100	24	43	24	0	24	24	372	High
44844094	36	1	41	31	58	55	12	24	24	24	24	24	317	Middle
44847220	58	1	41	31	58	24	24	24	24	0	24	13	263	Low
44848542	63	1	41	51	58	100	24	43	24	0	24	24	389	High
44848863	93	0	24	31	58	55	24	43	40	0	24	24	323	Middle
44854141	98	0	41	31	58	55	12	24	24	0	58	13	316	Middle
44859826	96	0	41	24	58	55	12	24	24	24	24	13	299	Low
44863477	103	0	41	31	58	55	24	43	40	0	24	24	340	Middle
44865804	62	1	41	24	58	55	24	43	40	0	24	13	322	Middle
44868535	60	1	41	31	58	55	24	24	24	0	58	13	328	Middle
44870575	89	0	41	31	58	55	12	24	40	0	58	13	332	Middle
44871960	100	0	41	51	58	55	12	24	24	0	58	24	347	Middle
44872468	20	1	24	51	89	100	24	43	24	0	24	13	392	High
44872629	70	1	41	31	58	55	12	24	24	0	24	24	293	Low
44876571	91	0	41	31	24	55	12	24	24	0	24	13	248	Low
44881410	87	0	41	31	44	55	24	24	24	0	58	24	325	Middle
44883611	99	0	41	31	58	100	24	24	24	0	24	13	339	Middle
44883834	97	0	41	31	58	55	24	24	24	0	24	13	294	Low
44886159	87	0	41	31	58	55	12	43	24	0	58	13	335	Middle
44890868	88	0	41	31	58	24	24	24	24	0	24	13	263	Low
44895328	31	1	41	31	69	100	24	24	40	0	58	13	400	High
44895771	91	0	41	31	58	55	12	24	24	0	24	13	282	Low
44901290	85	0	41	31	58	55	24	24	24	0	24	24	305	Low
44908676	89	0	41	31	44	55	24	24	24	0	58	13	314	Middle
44908831	80	1	24	31	58	100	24	24	24	0	58	13	356	Middle
44909316	93	0	41	51	58	55	12	24	24	0	58	13	336	Middle
44911237	6	1	41	31	58	55	12	24	24	0	24	13	282	Low
44912624	95	0	41	31	58	24	12	24	24	0	24	13	251	Low
44912687	93	0	41	31	58	55	12	24	40	24	24	24	333	Middle
44913179	86	0	24	31	58	55	12	43	40	0	24	24	311	Middle
44921755	93	0	24	31	58	24	24	24	24	0	24	13	246	Low
44922619	91	0	41	31	58	55	24	43	24	0	24	24	324	Middle
44922642	91	0	24	31	58	24	24	24	24	0	24	24	257	Low
44923449	89	0	41	31	58	55	12	24	24	0	24	13	282	Low
44923870	78	0	24	31	58	55	24	24	24	0	58	13	311	Middle
44924172	51	1	41	31	58	55	12	24	24	0	24	13	282	Low
44928234	93	0	24	31	24	55	12	43	24	0	24	24	261	Low
44930687	96	0	24	31	58	55	12	24	24	0	24	13	265	Low
44934369	82	0	41	31	58	55	12	24	24	0	24	13	282	Low
44934688	27	1	24	51	58	100	12	43	24	0	58	24	394	High
44938641	80	1	24	31	58	100	12	43	24	2	24	13	331	Middle
44939507	52	1	41	31	58	55	24	24	24	0	58	13	328	Middle
44939522	80	0	24	31	69	55	12	24	24	0	58	24	321	Middle
44941560	92	0	24	31	58	24	24	43	24	0	58	13	299	Low
44944033	93	0	41	31	58	55	24	24	24	0	58	13	328	Middle
44945331	87	0	41	31	58	55	12	24	24	2	58	13	318	Middle
44945688	90	0	41	31	58	55	12	43	24	0	58	13	335	Middle
44946617	49	0	24	31	58	55	12	43	24	0	24	13	284	Low
44947282	92	0	41	31	58	55	24	24	24	2	24	24	307	Low
44951698	92	0	24	31	58	55	12	43	24	2	24	13	286	Low
44952258	84	0	24	51	58	55	24	43	24	0	24	13	316	Middle
44953836	16	1	41	31	58	100	12	43	24	0	58	24	391	High
44955171	87	0	24	24	58	55	12	43	24	0	58	13	311	Middle
44967077	84	0	24	24	58	55	24	24	24	0	58	13	304	Low
44967465	85	0	24	31	58	24	12	24	24	0	24	13	234	Low
44970015	87	0	24	31	58	24	12	43	40	0	24	13	269	Low
44975151	82	0	24	31	44	55	24	24	24	0	24	13	263	Low
44975911	20	1	41	51	58	55	24	24	24	0	24	13	314	Middle
44977239	87	0	41	31	58	55	24	24	24	0	58	24	339	Middle
44978167	66	1	24	31	58	55	24	24	24	0	58	24	322	Middle
44979764	81	0	41	31	89	55	24	24	24	0	58	13	359	High
44980255	88	0	24	31	58	55	12	24	24	0	24	24	276	Low
44981668	14	1	41	31	58	24	12	24	24	0	58	13	285	Low
44982498	84	0	24	31	58	55	24	43	24	0	58	24	341	Middle
44988104	83	0	24	31	58	100	12	43	24	0	24	24	340	Middle
44988403	82	0	41	31	58	55	24	24	24	0	58	24	339	Middle
44988750	17	0	41	31	58	24	24	24	24	0	24	24	274	Low
44990011	15	1	41	31	58	55	12	43	24	0	24	24	312	Middle
44993703	35	1	41	31	58	55	24	24	40	0	58	24	355	Middle
44995941	71	1	41	31	58	55	12	24	24	24	24	24	317	Middle
44996476	83	0	24	51	58	24	24	43	24	0	58	13	319	Middle
45000443	82	0	24	51	58	55	12	24	24	0	24	13	285	Low
45000450	94	1	24	31	58	55	24	43	24	0	58	13	330	Middle
45002550	25	1	41	31	58	55	24	43	24	0	58	24	358	High
45005271	88	0	41	24	44	55	12	24	24	0	24	13	261	Low
45005695	87	0	24	51	58	24	12	43	24	0	24	24	284	Low
45006410	68	1	41	31	58	55	12	43	24	0	24	24	312	Middle
45006413	89	0	41	31	58	100	12	24	24	0	24	13	327	Middle
45006421	19	1	24	31	58	55	12	43	24	0	58	24	329	Middle
45007757	84	0	24	31	58	55	12	43	24	0	24	13	284	Low
45008903	81	0	24	51	58	55	12	24	24	0	24	13	285	Low
45009206	83	0	41	31	58	55	12	24	24	0	24	13	282	Low
45009207	82	0	24	31	58	100	12	43	24	0	24	24	340	Middle
45010910	23	1	24	31	58	55	12	43	24	0	58	24	329	Middle
45013757	71	0	41	31	58	55	24	24	24	0	24	13	294	Low
45014395	91	0	41	24	58	24	24	24	24	0	24	13	256	Low
45014431	82	0	41	31	89	24	24	43	24	0	58	13	347	Middle
45014473	81	0	24	31	58	55	12	43	24	0	24	13	284	Low
45019648	59	0	24	31	58	24	24	43	24	2	24	24	278	Low
45019918	87	0	41	51	58	55	24	24	24	0	58	13	348	Middle
45026138	15	1	41	31	58	55	24	24	40	0	24	13	310	Middle
45028056	74	0	24	31	89	55	24	43	24	0	58	24	372	High
45029163	74	0	24	31	58	55	24	43	24	0	58	24	341	Middle
45034557	81	0	24	31	58	100	24	24	24	0	24	13	322	Middle
45035986	56	1	41	31	58	55	24	24	24	0	58	13	328	Middle
45036757	91	0	41	31	89	100	12	43	40	0	24	24	404	High
45038390	54	1	41	31	58	55	24	43	40	0	24	24	340	Middle
45041426	80	0	41	31	58	55	12	24	24	2	24	13	284	Low
45042644	83	0	41	31	58	55	12	24	24	0	58	13	316	Middle
45045308	78	0	41	31	58	55	24	24	24	0	24	13	294	Low
45047047	84	0	24	51	58	55	24	43	24	0	58	24	361	High
45048026	34	1	41	31	58	55	24	43	40	0	58	13	363	High
45048339	75	1	24	31	58	55	24	43	40	0	58	24	357	Middle
45049087	78	0	41	31	89	55	12	43	24	0	24	13	332	Middle
45049966	79	0	41	31	44	55	24	24	24	0	24	13	280	Low
45052556	82	0	41	31	44	55	24	24	24	0	24	13	280	Low
45053407	39	0	41	31	58	55	24	24	24	0	58	13	328	Middle
45053508	6	1	41	31	58	55	24	24	24	0	58	13	328	Middle
45054121	80	0	41	31	58	24	12	24	24	0	24	13	251	Low
45055132	85	0	24	31	89	55	24	24	24	0	58	24	353	Middle
45055863	38	1	41	31	58	55	12	43	24	0	24	13	301	Low
45058114	83	0	41	31	58	100	12	24	24	0	24	13	327	Middle
45058537	79	0	24	31	58	55	24	24	24	0	24	24	288	Low
45060033	6	1	41	31	58	55	24	24	40	0	58	13	344	Middle
45060220	18	1	41	51	58	100	24	43	24	0	58	24	423	High
45060603	83	0	41	31	58	55	12	24	24	24	58	24	351	Middle
45062392	84	0	41	31	58	55	12	24	40	0	24	13	298	Low
45063065	42	1	41	31	58	55	12	43	24	0	58	13	335	Middle
45064561	47	1	41	31	58	55	12	43	24	2	24	13	303	Low
45066184	77	0	41	31	58	24	24	24	24	0	58	13	297	Low
45071165	70	0	24	24	58	55	12	24	24	0	58	24	303	Low
45072755	36	1	24	31	58	55	24	43	24	0	24	13	296	Low
45072784	70	0	24	31	58	24	12	43	40	0	58	13	303	Low
45073639	70	1	41	31	58	24	12	24	24	0	24	24	262	Low
45075739	26	1	24	31	58	24	24	43	24	0	58	24	310	Middle
45077546	78	0	24	31	58	55	12	43	24	0	58	13	318	Middle
45077717	32	1	24	31	58	100	24	43	24	0	24	13	341	Middle
45080907	75	0	41	51	58	55	24	24	40	0	24	24	341	Middle
45081939	71	0	41	31	58	55	24	24	24	24	24	13	318	Middle
45083350	79	0	24	31	58	55	24	24	24	0	58	24	322	Middle
45086768	78	0	41	31	58	24	12	43	24	0	24	13	270	Low
45089296	29	1	24	31	58	24	12	24	24	0	58	13	268	Low
45091290	58	1	41	31	58	55	12	43	24	0	58	24	346	Middle
45094815	77	0	41	31	58	55	12	24	24	0	58	24	327	Middle
45096076	74	0	41	24	58	55	12	24	24	0	58	13	309	Middle
45096437	11	0	41	31	58	55	24	43	24	0	58	24	358	High
45099969	35	1	24	31	69	55	12	43	24	0	24	24	306	Low
45100882	80	0	24	51	58	55	12	24	24	0	24	13	285	Low
45102096	77	0	24	31	58	55	24	43	24	0	24	24	307	Low
45107090	78	0	41	31	69	55	24	43	24	0	24	24	335	Middle
45107987	71	0	41	31	58	55	24	24	24	0	58	24	339	Middle
45109931	59	1	41	31	58	55	12	43	24	24	24	24	336	Middle
45110552	57	1	41	24	58	55	24	24	24	0	58	13	321	Middle
45110587	65	0	41	24	44	55	12	24	24	0	58	13	295	Low
45114914	53	0	24	24	58	55	12	24	24	0	24	13	258	Low
45115145	84	0	24	31	58	100	24	43	40	0	58	24	402	High
45115541	75	0	41	51	58	55	12	43	40	2	24	13	339	Middle
45116059	49	1	41	31	58	55	24	43	24	24	24	24	348	Middle
45120102	76	0	24	31	58	24	24	24	24	0	24	24	257	Low
45120299	79	0	41	31	44	24	12	24	24	0	24	13	237	Low
45130526	74	0	41	51	58	55	24	24	24	0	58	13	348	Middle
45130814	27	1	41	31	89	24	24	43	24	0	58	24	358	High
45131766	79	0	41	51	58	24	12	43	24	0	24	13	290	Low
45137825	73	0	41	31	58	55	12	43	40	0	24	13	317	Middle
45138316	81	0	41	31	58	55	24	43	24	0	24	24	324	Middle
45144501	78	0	41	31	58	55	24	24	24	0	24	13	294	Low
45148102	78	0	41	31	58	55	24	24	24	2	58	13	330	Middle
45150935	43	1	41	31	58	24	12	43	24	0	24	13	270	Low
45154644	30	1	41	31	58	55	12	43	24	0	24	13	301	Low
45158468	75	0	41	31	58	55	12	24	24	0	24	13	282	Low
45158485	66	1	41	31	58	55	24	43	40	0	58	13	363	High
45158801	26	1	41	31	58	55	24	24	24	0	58	13	328	Middle
45160461	74	0	41	31	58	55	12	43	40	2	24	24	330	Middle
45163445	8	1	41	24	58	100	24	24	24	0	24	24	343	Middle
45164962	51	1	41	31	89	24	24	24	24	0	58	13	328	Middle
45166627	17	1	41	31	58	55	24	24	24	2	58	24	341	Middle
45168356	79	0	24	31	58	55	24	24	24	0	24	13	277	Low
45169106	41	1	41	31	89	24	24	24	24	0	58	13	328	Middle
45171440	22	1	24	31	58	24	24	24	24	0	24	13	246	Low
45172263	82	0	41	31	58	55	24	43	24	0	58	13	347	Middle
45176062	43	1	41	31	58	55	12	43	24	0	24	13	301	Low
45176525	15	1	41	31	58	55	12	24	40	0	24	24	309	Middle
45177329	75	0	41	31	58	24	12	43	24	0	24	13	270	Low
45180035	72	0	41	31	44	55	12	43	24	2	24	13	289	Low
45184410	71	0	41	31	58	55	12	24	24	0	58	13	316	Middle
45187575	20	1	24	51	89	24	24	24	40	0	58	24	358	High
45193896	69	0	41	31	58	55	24	43	24	2	24	13	315	Middle
45194125	71	0	41	31	58	55	24	24	24	0	24	13	294	Low
45197172	70	0	41	51	58	24	12	24	24	0	58	13	305	Low
45197857	71	0	41	31	58	55	12	43	24	2	58	13	337	Middle
45200518	4	1	41	31	58	24	24	24	24	0	58	13	297	Low
45200614	70	0	24	31	58	55	24	24	24	0	24	24	288	Low
45202658	70	0	24	31	58	55	12	24	24	0	24	13	265	Low
45204010	40	1	24	31	58	24	12	24	40	2	24	24	263	Low
45204453	68	0	41	31	58	24	12	24	24	0	24	13	251	Low
45204505	14	1	41	31	58	24	12	24	24	0	58	24	296	Low
45205483	68	0	41	51	58	24	24	24	24	0	24	24	294	Low
45209424	70	0	41	31	58	24	12	24	24	0	24	13	251	Low
45209427	66	0	41	31	58	24	24	24	24	0	24	13	263	Low
45211434	59	1	41	31	58	55	24	43	24	0	24	24	324	Middle
45218203	59	0	24	31	58	55	24	24	24	0	58	13	311	Middle
45218465	69	0	24	31	58	24	24	43	24	2	24	13	267	Low
45221350	27	1	41	31	69	100	24	24	24	0	58	13	384	High
45225669	73	0	41	51	58	100	12	43	24	0	24	13	366	High
45226450	69	0	24	24	58	55	24	24	24	0	58	13	304	Low
45227495	51	1	41	31	58	55	24	24	24	0	58	13	328	Middle
45230507	68	0	24	24	58	55	12	24	24	0	58	24	303	Low
45232795	13	1	24	51	58	100	12	24	24	0	24	24	341	Middle
45235096	70	0	41	31	58	55	12	43	40	0	24	13	317	Middle
45236587	71	0	41	31	58	55	12	24	24	0	58	13	316	Middle
45237274	68	0	41	31	58	24	24	24	24	0	24	13	263	Low
45238618	68	0	24	31	58	55	12	24	24	0	24	13	265	Low
45242734	67	0	41	24	58	55	12	43	24	2	24	13	296	Low
45245373	79	0	24	31	58	55	12	43	24	0	24	24	295	Low
45247245	71	0	41	31	58	24	12	43	40	0	24	13	286	Low
45247315	67	0	41	31	89	55	24	24	24	24	58	13	383	High
45248653	67	0	41	31	58	55	12	24	40	0	24	13	298	Low
45249386	65	0	41	31	58	24	24	24	24	0	58	24	308	Low
45250661	67	0	41	31	58	55	12	43	24	0	24	24	312	Middle
45252185	61	1	41	31	58	55	24	43	24	0	58	13	347	Middle
45253674	59	0	24	31	58	55	12	43	24	0	58	13	318	Middle
45255448	34	1	41	31	58	100	12	43	24	0	24	13	346	Middle
45256228	66	0	24	31	58	55	24	24	24	2	24	13	279	Low
45256617	67	0	24	24	58	55	12	24	24	0	58	13	292	Low
45256627	36	0	41	31	44	24	24	43	24	0	24	13	268	Low
45258579	66	0	41	51	58	55	12	24	24	0	24	13	302	Low
45259736	66	0	41	31	58	55	12	24	24	0	24	13	282	Low
45260593	67	0	24	31	69	55	12	24	24	0	58	13	310	Middle
45262957	65	0	41	31	58	55	24	24	24	0	24	13	294	Low
45263991	64	0	41	24	58	55	24	24	24	0	58	13	321	Middle
45265527	68	1	41	51	69	55	24	43	24	0	24	24	355	Middle
45268630	65	0	41	31	58	55	24	43	24	0	58	24	358	High
45271313	6	1	24	31	89	55	24	43	24	0	58	13	361	High
45272452	31	0	24	31	58	55	24	43	24	0	24	24	307	Low
45273258	23	1	24	24	58	55	24	43	24	0	58	24	334	Middle
45273273	59	0	24	31	58	24	24	24	24	0	58	13	280	Low
45278023	66	0	24	31	58	55	24	43	24	0	24	24	307	Low
45281147	62	0	41	31	58	55	12	24	24	0	58	13	316	Middle
45283066	66	0	41	31	69	55	12	24	24	0	58	13	327	Middle
45285505	16	1	41	31	58	55	24	24	24	0	24	24	305	Low
45286277	66	0	24	31	89	24	12	43	24	0	24	13	284	Low
45287929	25	1	24	31	58	100	12	24	24	0	24	24	321	Middle
45290250	65	0	24	31	58	55	24	43	24	0	58	24	341	Middle
45290857	62	0	41	31	58	55	12	24	24	0	24	13	282	Low
45292386	63	0	24	31	58	55	24	43	24	24	58	24	365	High
45293506	57	0	41	31	58	55	24	24	40	0	58	24	355	Middle
45294626	63	0	41	24	58	55	12	43	24	2	24	24	307	Low
45295213	64	0	41	31	89	55	24	43	24	0	24	13	344	Middle
45296245	4	1	41	31	24	55	24	43	40	24	58	24	364	High
45303848	63	0	41	31	58	24	12	24	24	0	58	13	285	Low
45304795	62	0	41	31	69	100	24	24	24	0	58	13	384	High
45305159	61	0	41	31	58	24	12	24	24	2	24	24	264	Low
45305881	25	1	41	31	58	100	12	43	24	0	58	13	380	High
45312991	67	0	41	31	58	24	12	24	40	0	24	13	267	Low
45313098	64	0	24	31	58	55	12	24	24	0	24	13	265	Low
45315662	59	1	41	31	58	55	24	24	24	0	58	24	339	Middle
45317902	62	0	41	31	44	55	12	24	24	0	24	13	268	Low
45320492	24	1	41	31	58	55	24	43	40	0	58	24	374	High
45321516	62	0	41	24	58	55	12	24	24	0	24	24	286	Low
45322946	54	1	41	31	58	100	12	43	24	0	24	13	346	Middle
45323380	25	1	41	31	58	55	12	24	24	0	24	24	293	Low
45325459	62	0	41	31	58	55	12	24	24	0	58	24	327	Middle
45327731	60	0	41	31	69	100	12	24	24	0	24	24	349	Middle
45327988	66	0	41	51	58	24	24	24	24	0	58	24	328	Middle
45328643	71	0	41	31	58	24	24	24	24	0	24	13	263	Low
45330926	37	1	41	24	58	24	12	24	40	0	58	13	294	Low
45333274	7	1	41	31	58	55	24	43	24	24	58	13	371	High
45333484	63	0	41	24	89	24	24	24	40	24	58	24	372	High
45334730	64	1	41	24	58	55	24	24	24	2	24	13	289	Low
45335497	60	0	41	31	58	24	12	43	24	0	24	13	270	Low
45337328	59	0	24	31	89	55	12	24	24	0	24	24	307	Low
45338733	49	1	24	31	58	55	24	43	24	0	58	13	330	Middle
45339378	60	0	41	31	58	55	12	24	24	0	24	24	293	Low
45342017	59	0	24	31	58	55	12	24	24	0	24	13	265	Low
45343152	58	0	41	31	58	55	12	24	24	0	58	13	316	Middle
45344167	61	0	41	24	89	24	12	43	40	0	58	24	355	Middle
45347184	39	1	41	24	58	100	12	24	24	0	24	24	331	Middle
45347478	49	1	41	31	44	24	24	43	24	0	58	13	302	Low
45347588	57	0	24	31	58	55	24	43	24	0	24	24	307	Low
45349990	76	0	41	31	58	55	12	43	24	0	24	24	312	Middle
45350493	59	0	41	31	58	55	24	43	24	0	24	24	324	Middle
45350988	58	0	41	24	44	55	12	24	24	0	24	13	261	Low
45351103	49	0	41	31	58	55	12	43	24	2	24	13	303	Low
45351493	58	0	24	24	58	55	12	24	24	0	58	24	303	Low
45352136	16	1	24	51	89	55	24	43	40	0	58	24	408	High
45353404	59	0	24	51	58	24	12	24	24	0	24	13	254	Low
45353858	64	0	41	31	58	55	24	24	24	0	24	13	294	Low
45354248	19	0	24	31	58	55	12	24	40	0	24	13	281	Low
45354316	6	0	41	31	58	24	24	24	24	0	58	24	308	Low
45358110	46	0	24	24	58	55	24	43	24	2	58	24	336	Middle
45358129	65	0	41	31	58	55	24	43	24	0	24	24	324	Middle
45365266	60	0	41	31	58	55	24	43	24	0	24	13	313	Middle
45367242	55	0	41	60	58	55	12	24	24	0	24	13	311	Middle
45367262	50	0	41	51	58	55	24	24	24	0	24	24	325	Middle
45370557	32	1	41	31	89	55	12	43	40	2	24	24	361	High
45372187	57	0	41	31	58	55	12	43	40	2	58	24	364	High
45374984	59	0	41	24	89	24	12	43	40	0	24	13	310	Middle
45375682	58	0	41	31	58	24	24	43	24	0	24	13	282	Low
45382709	39	1	41	31	58	55	12	43	24	0	24	13	301	Low
45383924	67	0	41	31	58	55	24	24	24	0	58	13	328	Middle
45384482	58	0	41	31	58	100	24	43	24	0	24	13	358	High
45385021	58	0	24	31	58	100	24	24	24	0	58	13	356	Middle
45387658	56	0	41	24	58	55	12	24	24	0	24	13	275	Low
45387865	56	0	24	31	58	55	12	24	24	0	58	24	310	Middle
45389966	57	0	41	24	58	100	12	24	40	0	24	13	336	Middle
45392199	56	0	41	31	69	24	12	43	40	0	24	24	308	Low
45393564	59	0	41	31	44	100	12	43	24	0	24	13	332	Middle
45396793	67	0	41	31	58	55	24	43	24	0	24	13	313	Middle
45398949	53	0	41	31	58	24	24	43	24	0	58	13	316	Middle
45401015	55	0	24	31	44	24	12	24	24	0	24	13	220	Low
45401038	56	0	41	31	58	24	12	24	40	0	24	13	267	Low
45401414	54	0	41	31	58	55	12	24	24	0	58	13	316	Middle
45402463	67	0	41	31	58	55	12	43	24	0	24	24	312	Middle
45404976	47	0	41	31	58	24	12	43	24	0	58	24	315	Middle
45405482	54	0	24	24	58	55	24	24	40	2	58	13	322	Middle
45406819	54	0	24	31	44	24	24	24	24	0	58	13	266	Low
45407421	22	1	41	51	58	100	24	43	40	0	58	13	428	High
45407586	56	0	41	51	58	100	24	43	24	24	58	24	447	High
45409504	36	0	24	31	89	24	24	24	24	0	58	24	322	Middle
45410212	56	0	41	31	58	24	12	24	24	0	58	13	285	Low
45411326	15	1	24	51	44	55	12	24	24	2	58	24	318	Middle
45412034	53	0	41	31	58	24	12	24	40	0	24	13	267	Low
45412489	13	1	24	31	58	55	24	24	40	0	58	13	327	Middle
45412682	55	0	24	31	58	24	12	24	24	0	24	24	245	Low
45412821	55	0	41	24	58	55	12	24	24	0	24	13	275	Low
45416912	54	0	24	31	58	55	12	24	24	0	58	13	299	Low
45419209	53	0	24	51	58	24	24	24	24	0	24	13	266	Low
45420172	57	0	24	31	58	24	12	24	24	0	24	13	234	Low
45421452	55	0	41	51	58	24	12	24	24	0	24	24	282	Low
45424047	55	0	41	31	58	24	12	43	24	0	58	13	304	Low
45426044	52	0	41	31	58	100	24	24	24	0	24	24	350	Middle
45426459	48	0	41	24	58	55	24	43	24	0	24	24	317	Middle
45426510	56	0	41	31	58	24	12	43	40	0	24	24	297	Low
45426743	43	0	24	24	58	55	24	24	24	0	58	24	315	Middle
45429687	21	1	41	31	58	24	24	24	24	0	58	24	308	Low
45429910	51	0	41	31	58	55	24	43	24	2	58	24	360	High
45430367	51	0	24	31	58	55	24	24	24	0	24	13	277	Low
45430532	9	1	24	31	58	55	24	24	24	24	58	24	346	Middle
45430624	45	0	41	31	58	24	24	24	40	0	58	24	324	Middle
45430878	44	0	41	51	58	55	12	43	40	0	24	24	348	Middle
45432981	15	1	41	51	58	55	24	43	24	0	58	24	378	High
45440065	53	0	24	31	58	100	12	43	40	0	58	13	379	High
45441066	53	0	41	31	89	55	12	24	24	0	58	24	358	High
45442616	51	1	41	31	58	24	24	43	24	0	24	13	282	Low
45442840	52	0	41	31	58	55	12	24	24	0	24	24	293	Low
45443486	47	0	24	31	89	24	12	24	24	0	24	24	276	Low
45446691	53	0	41	31	58	55	12	24	24	0	24	13	282	Low
45451695	57	0	41	31	58	55	12	43	24	0	24	13	301	Low
45453943	54	0	41	31	58	24	24	24	24	0	24	13	263	Low
45458292	53	0	41	31	89	100	12	43	40	0	24	13	393	High
45460580	51	0	24	31	58	55	24	43	24	0	58	13	330	Middle
45461057	52	0	24	51	58	55	12	24	40	0	24	24	312	Middle
45461469	20	1	24	31	58	55	12	43	24	0	24	13	284	Low
45461570	51	0	24	31	58	55	24	43	24	2	58	13	332	Middle
45462115	51	0	24	51	58	55	12	43	24	0	24	13	304	Low
45464244	55	0	41	51	69	24	24	24	24	0	58	13	328	Middle
45465137	53	0	24	31	58	55	12	43	24	0	24	24	295	Low
45466292	52	0	41	31	58	24	24	43	24	0	24	24	293	Low
45466313	27	1	24	31	58	24	12	43	40	0	24	24	280	Low
45466649	27	0	41	31	58	24	24	24	40	0	58	24	324	Middle
45468642	53	0	24	31	58	55	12	43	24	0	24	13	284	Low
45470442	50	0	24	31	58	24	24	24	40	0	24	24	273	Low
45470474	53	0	41	31	58	55	12	24	24	2	24	24	295	Low
45473662	51	0	41	31	58	24	24	24	24	0	24	24	274	Low
45474808	50	0	41	31	58	24	24	24	24	2	58	13	299	Low
45474896	45	1	24	31	58	24	24	43	40	0	24	13	281	Low
45475326	39	0	41	24	58	55	24	24	24	0	58	13	321	Middle
45477654	5	1	41	31	58	55	24	24	24	0	24	13	294	Low
45478323	49	0	41	31	58	55	24	24	24	0	58	13	328	Middle
45480597	7	1	41	31	89	55	24	43	40	0	58	24	405	High
45480602	51	0	41	31	58	24	24	24	24	0	24	24	274	Low
45482123	49	0	24	24	89	24	12	43	24	0	24	24	288	Low
45482813	11	0	41	51	58	55	24	43	24	2	24	24	346	Middle
45483444	49	0	24	31	58	24	24	24	24	2	24	13	248	Low
45484035	50	0	41	31	58	55	24	43	24	0	24	13	313	Middle
45485274	49	0	41	31	58	55	12	24	24	0	24	24	293	Low
45487078	48	0	41	31	58	55	12	24	24	0	24	24	293	Low
45489298	40	1	24	31	89	55	24	24	24	0	58	24	353	Middle
45490511	9	1	41	31	58	24	12	43	24	0	24	13	270	Low
45490897	51	0	41	31	58	24	12	24	24	0	58	24	296	Low
45493679	50	0	41	31	69	55	24	24	24	0	24	13	305	Low
45494638	52	0	24	31	58	24	24	24	24	0	24	13	246	Low
45495545	47	1	41	31	58	24	12	43	24	2	24	24	283	Low
45500735	18	1	41	31	58	55	24	43	24	0	58	24	358	High
45504383	49	0	41	31	58	24	12	24	40	0	24	13	267	Low
45507050	51	0	24	31	58	55	12	24	24	0	58	13	299	Low
45507395	50	0	24	31	58	55	12	24	24	0	58	13	299	Low
45508473	52	0	41	31	58	24	12	24	24	0	24	13	251	Low
45508635	9	0	41	24	58	24	12	43	24	2	24	13	265	Low
45509074	48	0	41	31	58	55	24	43	24	0	24	24	324	Middle
45511656	40	1	41	31	58	55	24	43	40	2	58	13	365	High
45512514	48	0	24	24	24	55	12	24	24	0	24	24	235	Low
45515277	44	0	24	31	58	24	24	24	24	0	24	24	257	Low
45518966	47	0	24	31	58	55	24	24	24	0	58	24	322	Middle
45519971	48	0	24	51	58	24	12	24	24	0	24	13	254	Low
45521217	51	0	24	31	89	24	24	43	40	0	58	13	346	Middle
45521337	22	1	41	31	58	55	12	43	24	2	58	13	337	Middle
45522500	58	0	41	31	58	24	12	43	24	0	24	13	270	Low
45523099	47	0	41	31	58	24	24	24	24	0	58	24	308	Low
45524542	44	0	24	31	58	100	24	43	24	0	24	13	341	Middle
45527883	25	1	24	31	89	55	12	43	24	0	58	13	349	Middle
45528088	48	0	41	31	58	55	12	24	24	0	58	24	327	Middle
45528676	34	1	41	31	58	55	24	24	24	0	58	13	328	Middle
45529073	52	0	41	31	58	55	24	43	24	2	24	24	326	Middle
45529536	51	0	24	31	58	24	12	43	24	0	24	24	264	Low
45533469	47	0	41	31	58	55	24	24	24	0	58	24	339	Middle
45533586	41	0	41	31	58	55	24	43	24	0	24	13	313	Middle
45534626	53	0	41	31	58	55	12	24	24	0	24	13	282	Low
45535551	50	0	24	31	44	24	12	24	24	0	24	13	220	Low
45537669	46	0	41	31	58	55	24	24	24	0	24	13	294	Low
45538077	39	0	24	24	58	55	12	43	40	0	58	24	338	Middle
45538178	31	1	41	31	58	55	12	43	24	0	58	24	346	Middle
45545434	41	0	41	31	58	24	12	43	24	0	24	24	281	Low
45547282	46	0	41	31	58	100	24	43	24	2	24	13	360	High
45550248	44	0	24	31	58	55	24	43	24	0	58	24	341	Middle
45558118	45	0	24	31	58	24	12	24	24	0	24	13	234	Low
45558540	36	1	41	31	58	55	12	24	24	0	24	13	282	Low
45559014	26	1	24	31	89	55	12	43	24	0	24	13	315	Middle
45559556	45	0	24	31	58	55	12	24	24	0	24	13	265	Low
45562072	45	0	24	51	58	55	24	24	24	0	24	24	308	Low
45569568	44	0	24	31	58	24	24	24	24	0	24	24	257	Low
45572339	50	0	41	31	58	55	12	24	24	0	58	24	327	Middle
45574135	41	0	24	24	58	55	12	43	24	0	24	24	288	Low
45576322	39	0	41	31	58	55	24	24	24	0	24	24	305	Low
45578595	41	0	24	31	24	55	24	43	24	0	58	24	307	Low
45581319	8	1	24	31	58	55	12	24	24	0	58	24	310	Middle
45582398	20	1	24	51	58	55	12	24	24	0	58	24	330	Middle
45584323	45	0	24	31	58	55	12	24	24	0	58	13	299	Low
45585820	14	0	41	31	89	100	24	43	24	0	58	13	423	High
45586877	28	0	41	31	44	55	12	43	24	0	24	13	287	Low
45586895	43	0	41	31	58	55	24	24	24	0	24	13	294	Low
45588889	42	0	41	31	58	55	12	43	24	0	24	24	312	Middle
45590104	45	0	41	31	89	55	24	24	24	0	58	24	370	High
45592212	6	1	41	31	58	24	24	43	24	0	58	24	327	Middle
45592260	7	1	41	24	89	55	24	24	24	0	58	13	352	Middle
45592309	44	0	41	31	58	55	12	43	24	2	58	24	348	Middle
45595409	44	0	24	51	69	55	12	24	24	0	24	24	307	Low
45597038	45	0	41	51	58	24	24	43	24	0	24	24	313	Middle
45598318	16	0	41	31	58	55	24	24	24	0	58	13	328	Middle
45600166	35	0	41	31	58	24	24	24	24	0	24	13	263	Low
45603530	45	0	41	24	89	100	24	43	24	2	24	24	395	High
45606030	42	0	41	31	58	24	12	24	24	0	24	13	251	Low
45608002	41	0	24	31	89	55	24	24	24	0	24	13	308	Low
45608452	42	0	24	51	58	55	12	43	24	0	24	24	315	Middle
45608749	43	0	24	31	58	24	12	24	24	0	58	24	279	Low
45609208	44	0	24	31	58	55	12	43	40	2	24	13	302	Low
45611229	44	0	41	31	58	55	12	43	24	0	24	13	301	Low
45612382	47	0	41	31	58	55	12	24	24	0	24	24	293	Low
45613930	43	0	41	31	58	55	24	24	40	0	24	24	321	Middle
45613996	36	1	41	31	58	55	12	43	24	0	58	24	346	Middle
45616579	46	0	41	31	58	55	24	43	24	0	58	13	347	Middle
45620690	41	0	41	31	24	55	12	24	24	0	24	13	248	Low
45621484	26	0	41	31	58	24	12	24	24	24	24	24	286	Low
45621864	43	0	41	31	58	55	24	43	24	0	24	24	324	Middle
45622384	33	0	41	31	69	55	12	24	24	0	24	24	304	Low
45623706	41	0	24	31	58	55	24	24	24	0	24	13	277	Low
45624007	29	1	41	51	58	55	24	24	24	0	24	13	314	Middle
45628247	42	0	24	31	58	55	24	43	24	0	24	24	307	Low
45629963	40	0	24	31	58	24	12	24	24	0	24	13	234	Low
45633508	53	0	41	31	58	24	12	24	24	0	58	13	285	Low
45633518	52	0	41	51	58	24	24	24	24	0	24	13	283	Low
45634141	39	0	41	31	89	100	12	24	24	0	24	24	369	High
45634418	41	0	41	24	44	24	12	43	40	0	58	24	310	Middle
45635033	39	0	24	31	58	55	24	43	24	0	58	13	330	Middle
45636127	28	0	24	31	58	24	12	43	24	0	24	13	253	Low
45636310	43	0	24	31	58	24	24	24	24	0	58	24	291	Low
45636430	22	1	41	31	58	55	24	43	24	2	58	13	349	Middle
45637318	40	0	24	31	58	55	24	43	24	0	24	24	307	Low
45648223	15	1	41	31	58	55	24	24	24	0	24	24	305	Low
45648656	39	0	24	31	58	55	12	24	24	0	24	13	265	Low
45651467	17	1	24	24	58	55	24	24	24	0	58	24	315	Middle
45652062	38	0	24	31	89	24	12	43	24	2	24	13	286	Low
45655017	41	0	41	31	58	24	12	43	24	0	24	24	281	Low
45655599	25	1	41	31	58	55	24	24	24	0	24	24	305	Low
45658724	28	0	24	31	58	55	24	43	24	0	24	13	296	Low
45664540	37	0	24	31	58	55	12	24	24	0	24	13	265	Low
45665588	66	0	41	31	69	55	24	24	24	0	24	24	316	Middle
45667617	29	0	41	31	58	55	24	24	40	0	58	13	344	Middle
45667952	30	0	41	31	58	55	24	24	40	0	24	24	321	Middle
45669280	9	0	24	31	89	100	24	43	24	0	58	24	417	High
45670512	37	0	41	31	58	55	12	24	24	0	24	13	282	Low
45671487	38	0	24	31	58	55	12	24	24	0	24	13	265	Low
45672787	39	0	24	31	58	55	12	43	24	0	24	13	284	Low
45676610	38	0	41	31	58	55	24	24	40	0	58	13	344	Middle
45680001	37	0	24	31	58	100	12	43	24	0	58	13	363	High
45680285	37	0	24	31	89	100	12	43	24	0	58	13	394	High
45681070	36	0	24	31	58	24	12	24	24	0	58	13	268	Low
45681334	39	0	24	31	44	24	24	24	24	0	24	13	232	Low
45682905	37	1	24	31	58	55	24	24	24	0	24	24	288	Low
45685947	43	0	24	51	58	24	24	24	24	0	24	13	266	Low
45687110	37	0	41	31	58	24	12	24	24	0	58	13	285	Low
45687282	39	0	41	31	58	55	12	43	24	0	58	24	346	Middle
45695745	42	0	24	31	58	24	24	43	24	0	24	13	265	Low
45696841	34	0	41	31	58	55	24	24	24	0	58	13	328	Middle
45697209	38	0	24	51	58	55	12	43	24	24	24	24	339	Middle
45699139	30	1	41	51	58	100	12	43	40	0	24	24	393	High
45701987	36	0	41	31	58	24	12	43	24	0	58	13	304	Low
45707147	19	0	24	31	58	24	12	43	24	0	58	24	298	Low
45708043	36	0	41	31	58	24	12	43	24	0	24	13	270	Low
45714576	27	1	41	31	69	55	24	43	24	2	24	24	337	Middle
45720081	36	0	24	31	44	55	12	24	24	0	58	13	285	Low
45727162	25	0	41	31	58	24	24	24	24	0	58	13	297	Low
45727163	25	0	24	51	58	55	24	24	24	0	58	24	342	Middle
45729781	27	1	41	31	89	55	12	24	24	2	24	24	326	Middle
45807525	14	1	41	51	89	100	12	43	40	0	24	24	424	High
45856054	37	0	41	31	58	24	12	24	24	0	58	13	285	Low
45864548	25	1	24	31	58	100	12	24	24	0	24	13	310	Middle
57565037	70	0	24	31	58	24	24	43	24	0	24	24	276	Low
57636961	21	1	41	31	58	55	24	43	24	0	58	13	347	Middle
57637090	104	0	24	31	58	24	24	43	24	0	58	13	299	Low
57638138	76	1	24	60	58	55	24	24	24	0	24	13	306	Low
57642844	51	1	41	31	89	24	24	43	24	0	58	24	358	High
57643000	52	1	41	31	58	100	12	24	24	0	24	13	327	Middle
57648697	102	0	41	31	24	55	24	24	24	0	58	13	294	Low
57651920	73	1	24	31	89	24	24	24	40	0	58	13	327	Middle
57652435	105	0	41	31	58	55	12	24	24	0	24	13	282	Low
57652801	103	0	24	31	58	55	24	43	24	0	24	24	307	Low
57654222	100	0	24	31	58	24	24	43	24	0	24	13	265	Low
57658437	102	0	24	60	58	55	24	24	24	0	58	13	340	Middle
57659214	105	1	41	31	58	55	12	24	24	0	24	13	282	Low
57660197	104	0	41	31	58	100	12	24	24	0	24	13	327	Middle
57660674	100	0	24	31	58	24	12	43	24	0	24	13	253	Low
57660871	102	0	41	51	58	55	24	43	24	0	58	13	367	High
57661141	99	0	24	60	58	55	24	24	24	0	24	13	306	Low
57663420	99	0	41	31	58	55	24	24	24	0	24	13	294	Low
57664076	100	0	41	31	58	24	12	24	24	0	24	13	251	Low
57664140	100	0	24	31	58	24	12	43	24	0	58	13	287	Low
57670223	101	0	41	31	58	24	12	24	24	2	24	13	253	Low
57671917	61	1	41	31	58	55	24	43	24	24	24	24	348	Middle
57672667	99	0	41	31	24	55	12	43	24	0	24	24	278	Low
57677383	96	0	41	31	58	24	12	43	40	0	24	13	286	Low
57679344	24	1	41	31	58	100	24	24	24	0	24	24	350	Middle
57681901	23	1	41	60	89	55	24	24	40	24	24	13	394	High
57683109	50	1	41	31	58	55	12	24	24	0	24	24	293	Low
57683258	96	0	24	31	58	24	12	43	24	0	58	13	287	Low
57689089	35	1	24	31	89	55	24	24	24	0	24	24	319	Middle
57692547	3	1	24	31	58	55	24	24	24	0	58	24	322	Middle
57696409	101	0	41	31	58	55	24	24	24	0	24	13	294	Low
57696619	97	0	41	31	58	55	12	24	24	0	24	24	293	Low
57697557	90	0	41	31	58	100	24	24	24	0	24	13	339	Middle
57700908	96	0	24	51	58	24	24	24	24	0	24	24	277	Low
57703920	43	1	41	31	58	100	12	43	24	0	58	24	391	High
57704069	90	0	41	31	58	55	24	24	24	0	58	13	328	Middle
57708115	18	1	41	31	58	55	12	43	24	0	58	13	335	Middle
57710623	90	0	41	31	58	100	24	43	24	0	24	13	358	High
57711167	67	1	41	31	58	55	24	24	24	0	58	13	328	Middle
57712287	87	0	41	51	69	24	12	24	24	0	24	13	282	Low
57715310	62	1	41	31	58	55	12	24	24	0	58	13	316	Middle
57718748	87	0	24	31	58	24	24	24	24	0	58	24	291	Low
57720845	10	1	41	31	58	55	12	43	24	0	24	24	312	Middle
57721553	51	1	41	31	58	55	12	24	24	0	58	13	316	Middle
57727598	83	0	41	31	58	100	12	24	24	0	24	13	327	Middle
57727639	86	0	41	60	24	100	12	43	40	0	24	24	368	High
57728657	84	0	41	31	58	24	12	43	40	0	24	24	297	Low
57730873	52	1	41	31	58	55	24	24	24	0	24	13	294	Low
57731885	83	0	41	51	58	55	12	43	24	0	24	13	321	Middle
57737320	81	0	41	31	58	55	12	43	24	0	24	13	301	Low
57738523	82	0	24	31	58	55	24	24	24	0	58	24	322	Middle
57739758	41	1	24	51	58	100	12	43	24	0	24	24	360	High
57742128	81	0	41	31	58	24	12	24	24	0	24	13	251	Low
57742241	7	1	41	31	58	100	24	24	40	0	24	24	366	High
57742275	81	0	24	31	58	55	12	24	24	0	24	13	265	Low
57743914	80	0	24	51	89	100	12	24	24	0	24	13	361	High
57747174	94	0	41	31	44	55	24	24	24	0	58	13	314	Middle
57754612	78	0	24	31	58	100	12	24	24	0	24	13	310	Middle
57756205	60	1	41	31	58	100	12	24	40	0	58	24	388	High
57758058	75	0	24	31	58	24	24	43	24	0	24	13	265	Low
57766704	74	0	41	31	69	100	24	24	24	0	24	24	361	High
57770590	78	0	41	31	44	55	12	24	24	0	24	13	268	Low
57770597	54	1	41	31	58	55	12	24	24	0	58	24	327	Middle
57773461	74	0	41	31	89	55	24	43	24	0	24	24	355	Middle
57774374	71	0	41	31	58	55	24	24	24	24	24	13	318	Middle
57774520	71	0	41	31	58	55	24	43	24	0	58	13	347	Middle
57775420	27	1	41	31	58	24	12	43	24	0	58	24	315	Middle
57777772	30	1	24	31	89	55	24	43	24	0	24	13	327	Middle
57778007	71	0	41	31	58	55	12	24	24	0	24	13	282	Low
57779862	68	0	41	31	58	55	12	24	24	0	58	13	316	Middle
57783581	37	1	41	31	58	55	24	43	24	0	58	13	347	Middle
57784273	8	1	41	31	58	55	24	43	24	0	58	13	347	Middle
57786440	70	0	41	31	58	55	12	24	24	0	58	24	327	Middle
57787097	68	1	41	31	58	55	24	43	40	0	58	24	374	High
57788776	70	0	41	31	58	55	12	24	24	0	24	13	282	Low
57790148	68	0	41	31	58	100	24	24	24	0	24	24	350	Middle
57791985	66	0	41	31	58	55	24	24	24	0	58	13	328	Middle
57796507	67	0	41	31	58	24	12	43	24	0	24	13	270	Low
57799081	66	0	24	31	89	24	24	43	24	0	24	24	307	Low
57799857	89	0	41	31	58	24	24	43	24	0	58	24	327	Middle
57800537	77	0	41	31	58	55	24	43	24	0	58	13	347	Middle
57800679	74	0	24	31	58	55	24	43	24	0	58	24	341	Middle
57800981	83	0	41	31	58	55	24	24	24	0	58	13	328	Middle
57801746	67	0	41	31	58	24	24	24	24	24	58	13	321	Middle
57807987	65	0	24	31	58	55	24	24	24	0	58	24	322	Middle
57808032	65	0	41	31	58	55	12	43	24	0	58	13	335	Middle
57808707	63	0	24	31	58	24	24	24	24	0	58	24	291	Low
57809214	65	0	41	31	58	55	12	24	40	0	24	13	298	Low
57813153	61	0	24	31	58	55	12	43	24	2	24	13	286	Low
57813296	60	0	41	24	58	55	24	43	40	0	58	13	356	Middle
57815077	61	0	41	31	58	55	24	43	24	0	24	24	324	Middle
57816478	68	0	41	31	58	24	12	24	24	0	58	24	296	Low
57817605	60	0	41	31	58	100	12	43	24	0	24	13	346	Middle
57820398	63	0	41	31	58	24	12	24	24	0	24	13	251	Low
57820757	63	0	41	31	44	24	12	43	24	0	58	13	290	Low
57821715	69	0	41	24	58	24	12	24	24	0	58	13	278	Low
57824075	59	0	41	31	58	55	24	24	24	0	24	13	294	Low
57824802	59	0	24	31	58	24	24	43	24	0	24	13	265	Low
57825852	63	0	24	31	58	55	12	24	24	0	24	13	265	Low
57825858	63	0	24	31	58	24	12	43	24	0	58	13	287	Low
57825862	63	0	41	31	69	24	12	43	24	0	58	13	315	Middle
57826040	65	0	41	31	58	55	12	24	24	0	24	24	293	Low
57826762	9	1	41	31	58	55	12	24	24	0	58	24	327	Middle
57827022	59	0	41	31	58	55	24	24	24	0	58	13	328	Middle
57827982	61	0	41	31	58	55	12	43	24	0	24	13	301	Low
57828045	60	0	41	31	58	24	24	24	24	0	24	13	263	Low
57829275	57	0	24	31	89	24	12	24	40	2	24	13	283	Low
57833014	46	1	41	31	58	55	24	43	40	0	58	13	363	High
57833016	55	0	24	60	58	55	24	43	24	0	58	24	370	High
57833042	56	0	24	31	58	100	12	24	24	0	58	13	344	Middle
57834277	59	0	41	31	58	55	24	43	24	0	24	13	313	Middle
57835010	60	0	24	31	58	55	24	24	24	0	58	24	322	Middle
57835208	58	0	24	31	58	55	12	43	24	24	58	13	342	Middle
57835436	6	1	41	31	58	55	24	43	24	0	58	24	358	High
57836072	65	0	41	31	58	55	24	43	24	0	58	13	347	Middle
57836679	56	0	41	24	69	55	12	43	40	0	24	24	332	Middle
57837478	59	0	41	31	58	55	12	24	24	0	58	24	327	Middle
57839383	57	0	41	31	58	100	12	24	24	0	24	13	327	Middle
57839398	38	1	41	31	58	24	12	43	24	0	24	24	281	Low
57846436	17	1	41	51	58	55	12	43	24	0	24	24	332	Middle
57846451	55	0	24	31	89	55	24	43	24	0	58	13	361	High
57846922	52	0	41	51	89	55	12	43	40	0	24	24	379	High
57848340	57	0	41	31	89	24	12	43	24	24	24	13	325	Middle
[truncated: 679 more rows]
