# Supplementary material for: A prognostic nomogram for stage II/III rectal cancer patients treated with neoadjuvant chemoradiotherapy followed by surgical resection
Source: BMC Surg. 2022 Jul 4;22:256. doi: 10.1186/s12893-022-01710-z (PMC9254567; doi:10.1186/s12893-022-01710-z)
Supplement: Supplementary file 2 — Additional file 2: The data of the validation cohort. [file 12893_2022_1710_MOESM2_ESM.xlsx]

## Sheet: Sheet1
ID	futime	fustat	Sex	Grade	T	LODDS	Chemotherapy after surgery	CEA	Tumor size	Race	Age	Marital status	risk_score	Risk
1155491	104	0	24	51	58	55	12	24	24	2	24	24	298	Low
1158352	104	0	24	31	58	55	24	24	24	2	24	13	279	Low
1161814	106	0	41	31	58	55	12	43	24	0	24	24	312	Middle
1166202	104	0	24	31	44	55	24	24	24	0	58	24	308	Low
1169787	36	1	24	31	58	100	12	24	24	2	58	24	357	Middle
1169828	105	0	41	31	58	55	12	43	24	2	24	13	303	Low
1170598	103	0	41	31	58	55	24	24	24	2	24	13	296	Low
1171681	77	1	41	31	58	55	24	24	24	2	24	13	296	Low
1172320	75	1	24	31	58	55	24	43	24	0	58	24	341	Middle
1176108	75	1	41	31	58	55	24	24	24	0	24	13	294	Low
1177335	97	0	24	31	58	55	24	24	24	0	24	13	277	Low
1178514	67	0	41	31	58	55	24	43	24	2	24	13	315	Middle
1180450	33	1	41	31	89	55	12	43	24	0	58	24	377	High
1183473	97	0	24	31	58	55	12	24	24	2	24	13	267	Low
1186639	99	0	41	31	58	55	24	43	24	2	24	13	315	Middle
1191167	52	1	24	31	58	24	24	43	24	0	58	13	299	Low
1192224	92	0	41	31	58	55	12	43	24	0	24	24	312	Middle
1198403	43	1	41	51	58	55	24	43	40	0	58	13	383	High
1212049	66	0	41	24	58	55	12	24	24	0	58	13	309	Middle
1212812	88	0	41	31	58	55	12	43	40	2	24	13	319	Middle
1218994	80	1	41	31	58	55	24	24	24	0	58	13	328	Middle
1221340	71	0	41	31	58	55	24	24	24	0	58	24	339	Middle
1221771	86	0	24	24	58	55	12	24	24	2	58	13	294	Low
1232141	83	0	24	31	44	55	24	43	24	2	24	13	284	Low
1233710	69	1	41	31	58	55	12	24	24	2	58	13	318	Middle
1237771	27	1	41	31	44	55	12	43	24	0	24	24	298	Low
1239642	80	0	41	31	58	55	12	24	24	0	24	13	282	Low
1241474	59	1	41	31	58	55	24	24	24	24	58	24	363	High
1243506	74	0	41	31	44	55	24	24	24	24	58	24	349	Middle
1254523	66	0	41	31	58	55	12	24	24	2	24	24	295	Low
1258738	10	1	41	31	58	55	24	43	24	2	58	13	349	Middle
1261943	75	0	41	31	58	55	12	24	24	2	24	13	284	Low
1266843	73	0	41	31	58	55	24	24	24	0	24	24	305	Low
1273775	71	0	41	31	58	55	12	24	24	2	58	13	318	Middle
1287224	48	1	24	31	58	100	24	24	24	0	58	13	356	Middle
1293098	65	0	24	31	58	55	12	24	24	0	24	24	276	Low
1295288	64	0	41	31	58	24	12	43	24	0	58	13	304	Low
1297320	64	0	24	31	58	24	24	24	24	0	24	24	257	Low
1303145	63	0	41	51	58	24	24	24	24	0	58	13	317	Middle
1304069	68	0	41	31	58	24	24	24	24	0	58	24	308	Low
1310652	62	0	24	31	58	55	24	24	24	2	58	24	324	Middle
1328734	50	1	41	31	58	55	12	43	24	0	58	13	335	Middle
1330382	44	1	41	31	58	55	12	24	24	0	24	13	282	Low
1331166	55	0	41	31	44	24	24	24	24	0	24	13	249	Low
1335492	53	0	41	24	58	24	12	43	24	2	24	13	265	Low
1335624	54	0	24	24	44	55	12	24	24	2	24	13	246	Low
1341306	51	0	41	24	44	55	12	24	24	0	58	13	295	Low
1343267	52	0	41	31	58	55	12	24	24	0	58	13	316	Middle
1353443	46	0	24	31	58	24	24	24	24	0	24	24	257	Low
1357599	46	0	41	31	58	55	24	43	24	0	58	24	358	High
1358354	46	0	24	31	58	55	12	43	24	2	24	13	286	Low
1366171	43	0	24	31	58	24	12	24	24	0	24	24	245	Low
1370704	44	0	41	31	58	24	24	24	24	0	24	13	263	Low
1372388	42	0	41	31	58	55	24	43	24	2	24	24	326	Middle
1376226	39	0	41	31	69	55	12	24	40	0	24	13	309	Middle
1381456	39	0	41	31	58	55	12	24	24	0	58	13	316	Middle
1382493	36	0	41	31	89	24	12	43	40	0	24	13	317	Middle
1382888	39	0	41	51	58	55	12	24	40	2	24	13	320	Middle
1390370	36	0	41	31	58	55	12	43	24	2	24	13	303	Low
1392115	29	0	41	51	58	55	12	43	24	2	24	13	323	Middle
1392304	37	0	41	31	58	55	12	43	24	0	24	13	301	Low
1393042	36	0	41	31	58	24	24	24	40	2	58	13	315	Middle
6226679	105	0	41	31	58	55	24	43	24	0	24	13	313	Middle
6226988	103	0	41	31	58	24	24	24	24	0	24	13	263	Low
6244092	96	0	41	31	58	55	24	24	24	0	58	13	328	Middle
6245009	29	1	41	31	58	55	24	43	24	0	58	13	347	Middle
6249008	55	1	41	31	58	55	24	43	24	24	58	24	382	High
6252159	102	1	41	31	58	55	12	24	24	0	58	13	316	Middle
6254178	107	0	41	31	58	55	24	43	24	0	24	13	313	Middle
6254768	43	1	41	31	58	55	24	43	24	24	58	24	382	High
6256617	105	0	24	31	58	55	24	24	24	0	58	24	322	Middle
6262755	21	1	24	31	58	55	24	24	24	0	58	24	322	Middle
6267583	92	0	24	31	44	24	24	43	24	0	24	13	251	Low
6270886	88	0	24	51	58	55	24	24	24	24	24	24	332	Middle
6271430	16	1	41	31	58	55	24	43	40	0	24	24	340	Middle
6274664	85	0	41	31	58	24	24	24	24	24	24	24	298	Low
6277000	64	1	24	51	58	55	24	24	40	0	58	24	358	High
6277128	91	0	41	31	58	24	24	24	24	0	24	13	263	Low
6277444	21	1	24	31	69	55	24	24	24	0	24	24	299	Low
6279282	75	1	41	31	58	24	24	43	24	0	24	24	293	Low
6305490	80	0	41	31	58	24	24	43	24	0	58	24	327	Middle
6308464	77	0	24	31	58	24	24	43	24	0	58	24	310	Middle
6310045	82	0	41	31	58	55	24	24	24	0	24	24	305	Low
6311022	73	0	24	31	58	55	24	24	24	0	24	13	277	Low
6325939	83	0	41	51	58	24	24	24	24	0	24	24	294	Low
6332019	72	0	41	31	44	55	24	24	40	0	58	24	341	Middle
6333848	72	0	24	51	58	100	24	24	24	0	24	24	353	Middle
6356569	54	1	24	51	58	24	12	43	40	0	24	13	289	Low
6361696	61	0	41	31	58	24	24	24	24	0	24	13	263	Low
6369194	5	0	24	31	58	24	24	24	24	0	58	24	291	Low
6387069	59	0	41	31	44	100	24	24	24	0	24	24	336	Middle
6395570	50	0	24	31	58	100	24	43	24	0	58	13	375	High
6410043	38	0	24	31	58	55	24	43	24	0	24	13	296	Low
6417838	44	0	41	31	58	55	24	43	24	0	58	24	358	High
6418440	33	1	41	31	58	55	24	43	24	0	58	24	358	High
6421673	39	0	24	31	58	55	24	43	24	0	58	13	330	Middle
6421786	40	0	24	51	58	55	24	24	24	0	58	24	342	Middle
6427547	36	0	24	31	44	24	24	24	24	0	58	24	277	Low
6433791	15	1	24	31	69	55	24	43	24	0	58	24	352	Middle
6437571	45	0	41	31	58	55	24	24	24	0	24	13	294	Low
6438122	42	0	41	31	58	24	24	24	24	0	24	13	263	Low
6442430	39	0	24	31	58	55	24	43	24	0	24	13	296	Low
11307022	11	1	24	31	58	100	24	24	24	0	58	24	367	High
11309917	106	0	24	31	89	55	24	24	24	0	58	24	353	Middle
11311621	72	0	24	31	58	24	24	24	24	0	24	24	257	Low
11325518	5	1	41	31	58	24	24	24	40	0	24	13	279	Low
11336193	85	0	24	31	58	24	24	43	40	0	58	24	326	Middle
11336880	85	0	41	31	58	24	12	43	24	24	24	13	294	Low
11340598	86	0	24	24	58	24	12	43	40	0	24	13	262	Low
11342441	93	0	24	24	58	55	12	43	24	0	24	24	288	Low
11346659	85	0	41	24	58	55	24	24	24	0	24	24	298	Low
11354843	88	0	24	31	58	55	24	43	24	24	58	24	365	High
11363396	82	0	24	24	58	55	24	43	24	0	24	24	300	Low
11364469	82	0	41	31	58	55	24	24	40	24	58	24	379	High
11364745	80	0	24	31	44	55	24	43	24	0	58	24	327	Middle
11365020	82	0	41	31	58	55	24	43	24	0	24	24	324	Middle
11374616	56	1	41	51	58	55	12	24	24	0	24	13	302	Low
11381354	73	0	41	31	58	55	24	24	24	0	24	13	294	Low
11386452	76	0	41	31	58	24	24	24	24	0	58	24	308	Low
11390380	71	0	24	31	58	55	24	24	24	0	58	24	322	Middle
11391569	38	1	41	31	58	100	12	43	24	0	58	24	391	High
11395547	73	0	41	31	58	24	12	24	24	0	24	13	251	Low
11396534	8	1	41	31	69	100	24	24	40	24	58	24	435	High
11400878	7	1	41	31	89	55	24	24	24	0	58	13	359	High
11418161	26	1	41	31	58	24	24	43	24	0	58	24	327	Middle
11421238	62	0	24	31	58	24	24	24	24	0	58	13	280	Low
11435899	57	0	41	31	58	55	24	24	40	0	24	24	321	Middle
11439365	54	0	24	31	58	55	12	43	24	0	58	13	318	Middle
11440750	61	0	41	31	58	100	24	43	24	0	58	13	392	High
11443209	54	0	41	31	58	24	12	43	24	0	24	24	281	Low
11446736	26	1	41	31	58	55	24	43	40	0	58	13	363	High
11450459	50	0	41	31	58	24	12	43	24	0	58	13	304	Low
11452424	51	0	41	24	58	55	12	24	24	0	58	24	320	Middle
11452935	39	1	41	31	58	55	24	24	24	0	58	13	328	Middle
11460777	51	0	24	31	58	55	24	43	24	0	24	24	307	Low
11460984	26	1	41	31	58	24	24	43	40	0	24	13	298	Low
11465039	49	0	41	24	58	24	24	24	40	24	24	24	307	Low
11469919	49	0	41	24	58	55	24	24	24	0	58	13	321	Middle
11497041	41	0	24	24	58	24	24	24	24	0	58	13	273	Low
11500379	41	0	41	31	58	24	12	43	24	0	24	24	281	Low
11504179	36	0	41	31	58	55	24	43	24	0	58	13	347	Middle
11507287	39	0	41	51	58	100	24	43	24	24	24	24	413	High
15896553	103	0	24	51	89	55	24	43	24	2	24	24	360	High
15900664	103	0	41	31	58	55	12	43	24	2	24	24	314	Middle
15902170	101	0	41	31	58	24	12	43	24	0	58	13	304	Low
15902181	70	1	41	31	58	55	24	24	24	2	58	13	330	Middle
15902187	78	1	41	31	58	55	12	43	24	2	24	24	314	Middle
15904183	56	1	41	31	58	55	24	24	24	0	58	13	328	Middle
15910325	84	0	24	31	58	55	12	24	24	2	58	24	312	Middle
15912999	85	0	24	51	58	55	24	24	24	2	58	24	344	Middle
15915831	86	0	24	31	58	55	24	43	24	2	58	13	332	Middle
15915841	92	0	24	31	58	24	12	24	24	0	24	13	234	Low
15916302	90	0	41	31	69	100	24	43	24	2	58	13	405	High
15917252	92	0	41	31	58	55	24	24	24	0	58	24	339	Middle
15917337	91	0	41	31	89	24	24	24	40	2	58	24	357	Middle
15922877	78	0	41	31	58	55	24	43	24	2	24	13	315	Middle
15924342	14	1	41	31	58	24	24	43	24	2	58	13	318	Middle
15924358	72	0	41	24	89	24	24	43	40	2	24	24	335	Middle
15927321	68	0	41	31	58	24	24	43	40	2	24	13	300	Low
15935416	56	1	41	31	58	55	24	24	24	2	24	13	296	Low
15936052	65	0	41	31	58	24	12	43	24	2	58	13	306	Low
15938319	63	0	24	31	58	55	12	43	24	2	58	13	320	Middle
15942737	58	0	41	31	58	55	24	43	24	2	24	24	326	Middle
15942962	59	0	41	31	58	55	24	24	40	2	24	24	323	Middle
15942988	57	0	41	31	58	24	12	24	24	0	24	13	251	Low
15943325	53	0	24	31	58	55	12	43	24	2	24	24	297	Low
15951080	48	0	41	31	44	55	24	24	24	2	58	13	316	Middle
15952081	46	0	24	31	58	55	24	24	24	2	24	13	279	Low
15952475	4	1	41	51	58	24	24	24	24	2	24	13	285	Low
15954371	55	0	24	31	58	55	12	43	40	2	24	13	302	Low
15954695	53	0	24	31	69	100	12	43	40	2	58	24	403	High
15956338	43	0	41	31	58	24	24	24	24	2	24	13	265	Low
15963047	39	0	41	31	58	55	24	43	24	2	24	24	326	Middle
15963749	16	1	41	51	58	55	24	24	24	2	58	13	350	Middle
15963812	38	0	41	31	58	24	24	43	40	2	58	13	334	Middle
15966096	8	1	41	31	58	55	24	24	24	0	58	13	328	Middle
15971812	45	0	41	31	58	55	12	43	24	24	24	24	336	Middle
15973202	31	1	24	31	58	55	24	43	24	0	58	13	330	Middle
17851425	105	0	24	31	58	55	12	43	24	0	58	13	318	Middle
17852042	106	0	24	31	58	24	12	24	24	0	24	13	234	Low
17852268	99	0	41	31	58	24	12	24	24	0	24	13	251	Low
17854154	5	1	41	51	58	55	24	24	24	0	58	13	348	Middle
17854220	91	1	41	31	58	24	12	43	24	0	24	13	270	Low
17854227	105	0	41	31	58	55	24	24	24	0	24	13	294	Low
17856102	99	0	24	31	58	100	24	43	24	0	58	13	375	High
17857143	102	0	41	31	58	55	12	43	24	0	58	13	335	Middle
17857162	99	0	41	51	58	55	12	24	40	0	58	13	352	Middle
17860843	67	1	24	31	58	55	12	43	24	0	24	24	295	Low
17865501	98	0	24	31	58	55	12	24	24	0	24	13	265	Low
17879779	95	0	41	51	44	24	12	24	24	0	58	24	302	Low
17879780	94	0	24	31	58	55	12	43	24	0	24	24	295	Low
17880676	101	0	41	31	69	24	24	43	24	24	24	13	317	Middle
17882022	92	0	41	31	58	55	12	24	24	0	24	13	282	Low
17884061	54	1	24	31	89	100	12	43	40	0	58	13	410	High
17884098	89	0	41	31	89	24	12	24	24	0	24	13	282	Low
17886854	81	1	41	31	58	55	12	24	40	0	58	24	343	Middle
17890812	77	1	24	51	58	55	12	43	24	0	58	13	338	Middle
17890820	22	1	41	24	58	24	24	43	24	0	58	24	320	Middle
17891558	86	0	41	51	58	24	12	24	24	0	58	13	305	Low
17893594	90	0	24	31	58	24	12	43	40	0	24	13	269	Low
17895046	85	0	41	51	58	55	12	24	24	0	24	13	302	Low
17897529	45	1	41	31	58	55	12	24	24	0	58	24	327	Middle
17897903	88	0	41	31	58	24	12	43	24	0	58	13	304	Low
17897910	28	1	41	51	58	24	24	24	24	0	24	13	283	Low
17900510	49	1	41	31	58	55	24	24	24	0	24	13	294	Low
17902623	15	1	41	31	58	55	24	24	24	0	58	13	328	Middle
17903400	58	1	24	31	58	55	12	43	40	0	58	13	334	Middle
17905211	86	0	41	24	58	55	12	24	24	0	58	24	320	Middle
17912626	79	0	41	51	58	55	12	24	24	0	58	13	336	Middle
17918039	64	1	41	31	58	24	12	43	24	0	58	13	304	Low
17922926	13	1	41	31	58	100	12	24	24	0	58	13	361	High
17922973	43	1	41	31	89	55	12	43	40	0	24	13	348	Middle
17931041	73	0	41	31	58	55	24	43	24	0	24	13	313	Middle
17935965	70	0	41	31	58	24	24	24	24	0	24	13	263	Low
17940037	71	0	24	31	58	55	12	24	24	0	24	13	265	Low
17940862	66	0	24	31	58	24	24	43	24	0	58	13	299	Low
17943815	78	0	41	31	58	55	12	24	24	0	24	13	282	Low
17943976	70	0	41	31	58	55	24	24	24	0	58	13	328	Middle
17944093	69	0	24	31	58	55	12	43	24	0	24	24	295	Low
17944524	53	1	24	31	58	24	24	24	24	0	58	24	291	Low
17945023	75	0	41	31	89	55	24	43	24	0	58	13	378	High
17952418	65	0	41	31	58	55	24	43	40	0	58	13	363	High
17952445	66	0	41	31	58	55	24	43	40	0	24	24	340	Middle
17953408	67	0	41	24	58	55	12	43	24	0	24	13	294	Low
17954476	62	0	41	31	58	55	12	43	24	0	58	13	335	Middle
17956849	25	1	41	31	58	55	24	24	24	0	58	24	339	Middle
17957180	67	0	41	31	58	55	24	24	24	0	24	13	294	Low
17957711	56	1	24	31	58	24	12	24	24	0	24	13	234	Low
17958091	22	1	41	31	89	24	24	43	24	0	24	13	313	Middle
17958650	63	0	41	24	69	55	24	24	24	0	58	13	332	Middle
17958751	24	1	41	31	58	24	12	24	40	0	58	24	312	Middle
17960169	61	0	41	51	58	24	12	24	24	0	58	24	316	Middle
17961167	8	1	41	24	58	24	24	24	24	0	58	24	301	Low
17967166	60	0	24	31	58	55	12	24	24	0	24	13	265	Low
17971357	12	1	24	31	58	100	12	43	24	0	58	24	374	High
17971363	22	1	41	31	58	55	24	24	24	0	58	24	339	Middle
17973178	44	0	41	31	58	55	12	24	24	2	24	13	284	Low
17982606	54	0	24	31	69	55	24	43	40	0	24	13	323	Middle
17990195	48	0	41	24	69	100	24	43	40	0	58	13	412	High
17994262	57	0	41	31	58	24	12	43	24	0	58	24	315	Middle
17995012	6	0	24	31	58	55	24	24	24	0	24	24	288	Low
17995080	17	1	41	31	58	55	24	43	40	0	58	13	363	High
17997245	57	0	24	31	58	24	12	43	24	0	58	24	298	Low
18002853	34	1	41	31	58	24	24	43	24	0	24	24	293	Low
18003614	41	0	41	31	89	24	12	43	24	0	58	13	335	Middle
18007614	56	0	24	31	58	24	24	24	24	0	58	13	280	Low
18012110	51	0	41	31	58	55	12	24	24	0	58	13	316	Middle
18013435	39	0	41	31	58	24	24	43	24	0	24	24	293	Low
18014597	37	0	41	31	89	24	12	43	40	24	24	13	341	Middle
18015004	41	0	41	31	58	24	12	24	24	0	24	13	251	Low
18021244	41	0	24	51	58	55	12	24	24	0	24	13	285	Low
18021577	40	0	41	31	58	55	24	24	24	0	58	24	339	Middle
18022313	36	0	24	31	58	24	24	24	24	0	24	13	246	Low
18027215	45	0	24	31	58	55	12	24	24	0	24	13	265	Low
21506621	74	1	41	31	58	55	24	43	24	0	24	13	313	Middle
21508944	100	0	24	31	58	55	24	24	24	0	24	24	288	Low
21512877	98	0	24	31	58	55	24	43	24	0	58	24	341	Middle
21514514	91	0	41	24	58	55	12	43	24	0	58	13	328	Middle
21525248	64	1	41	31	58	55	24	24	24	0	58	13	328	Middle
21525683	88	0	24	31	58	24	24	43	24	0	24	13	265	Low
21527107	84	0	41	24	58	55	24	24	24	0	24	13	287	Low
21529449	33	1	24	31	58	55	12	43	40	0	24	24	311	Middle
21533799	14	1	41	31	89	55	12	43	24	0	58	13	366	High
21535128	87	0	41	31	89	55	24	24	24	2	24	24	338	Middle
21535794	6	1	24	31	58	55	24	24	24	0	58	13	311	Middle
21539544	71	1	24	31	58	24	12	24	24	0	58	13	268	Low
21542073	74	0	41	31	89	55	12	43	24	0	24	13	332	Middle
21547769	51	0	24	31	89	55	24	43	24	0	58	24	372	High
21547826	66	0	41	31	58	55	12	43	24	0	58	13	335	Middle
21551919	97	0	41	24	58	55	12	43	24	0	58	13	328	Middle
21554349	71	0	24	31	58	55	24	24	24	2	24	24	290	Low
21554771	57	1	41	51	58	55	12	24	24	0	58	24	347	Middle
21556594	11	1	41	24	58	24	24	43	24	2	58	24	322	Middle
21562196	55	0	41	31	58	55	12	43	24	0	58	13	335	Middle
21570180	22	1	41	24	58	55	24	24	24	0	58	13	321	Middle
21570637	59	0	24	31	58	55	24	24	24	0	24	13	277	Low
21574098	51	0	41	24	58	55	12	43	24	0	24	13	294	Low
21574844	41	0	41	31	58	24	12	43	40	0	58	24	331	Middle
21575519	52	0	24	31	58	55	12	24	24	0	24	13	265	Low
21590982	37	0	41	24	44	55	24	24	24	0	58	24	318	Middle
21594118	49	0	41	31	58	100	12	43	24	0	24	24	357	Middle
22944400	63	0	24	31	58	24	24	24	24	0	58	24	291	Low
23951154	107	0	41	31	58	55	24	43	24	0	24	13	313	Middle
23951651	107	0	41	31	58	24	24	43	24	2	24	13	284	Low
23963131	104	0	41	31	58	24	24	24	40	0	58	13	313	Middle
23969873	41	1	41	31	58	55	12	24	24	0	24	13	282	Low
23969939	103	0	24	31	58	24	12	24	24	0	24	24	245	Low
23978982	100	0	24	31	58	55	24	24	24	0	58	24	322	Middle
23986443	98	0	41	31	24	55	12	43	24	0	24	13	267	Low
23989556	39	1	41	31	58	55	12	43	24	0	58	13	335	Middle
23990204	46	1	24	31	58	24	24	43	40	0	58	24	326	Middle
23991022	85	1	24	31	58	55	12	43	24	0	24	13	284	Low
24018410	70	1	24	31	58	55	24	43	24	0	58	13	330	Middle
24030952	92	0	41	31	58	55	24	43	40	0	58	24	374	High
24041541	83	0	24	31	58	55	24	24	24	0	24	13	277	Low
24041754	45	0	41	31	58	55	24	43	40	0	58	24	374	High
24047923	82	0	41	51	58	55	24	24	24	2	58	13	350	Middle
24048146	41	1	41	31	58	55	12	24	24	0	24	13	282	Low
24050407	81	0	41	31	58	55	24	24	24	0	24	13	294	Low
24050565	81	0	24	31	58	55	24	43	24	0	58	13	330	Middle
24052866	80	0	41	31	58	55	24	24	24	0	58	24	339	Middle
24053054	10	1	41	31	58	55	24	24	24	0	58	13	328	Middle
24058638	79	0	24	31	58	55	12	43	40	2	58	24	347	Middle
24064880	78	0	41	31	58	55	24	24	24	0	58	24	339	Middle
24069383	76	0	41	31	89	55	24	43	40	0	58	24	405	High
24072504	75	0	41	31	58	24	24	24	40	0	24	13	279	Low
24074480	74	0	24	31	58	55	24	24	24	0	58	13	311	Middle
24077791	11	1	41	31	58	55	24	24	40	0	58	24	355	Middle
24079384	73	0	24	31	58	55	24	24	24	0	24	13	277	Low
24090193	71	0	41	31	58	55	12	24	24	2	24	24	295	Low
24090205	70	0	24	31	58	55	12	24	24	0	24	13	265	Low
24092802	44	1	41	31	58	55	24	43	24	0	24	13	313	Middle
24092935	71	0	24	31	58	55	24	24	24	0	58	24	322	Middle
24093153	45	1	24	31	58	55	12	24	24	0	58	13	299	Low
24095669	69	0	24	31	44	24	12	24	24	0	24	13	220	Low
24095874	69	0	24	31	69	24	12	24	24	0	24	13	245	Low
24096660	69	0	41	31	58	100	12	24	24	0	24	13	327	Middle
24108541	67	0	24	31	58	24	24	43	24	2	24	24	278	Low
24109962	65	0	41	31	58	24	12	24	24	0	24	13	251	Low
24110579	65	0	41	31	58	55	24	24	24	0	58	13	328	Middle
24110867	23	1	41	51	58	100	12	43	40	0	24	24	393	High
24113020	65	0	41	31	58	55	24	43	24	0	24	13	313	Middle
24113250	64	0	41	31	58	55	12	43	24	0	24	13	301	Low
24113630	64	0	41	31	58	55	12	43	24	0	24	13	301	Low
24114938	57	1	41	31	69	24	12	43	24	0	24	24	292	Low
24118521	64	0	41	31	24	24	24	24	24	0	58	13	263	Low
24127969	23	1	41	60	58	55	24	43	24	0	58	24	387	High
24131980	12	1	24	31	58	55	24	24	24	0	58	24	322	Middle
24135686	59	0	24	31	58	55	24	24	24	0	58	24	322	Middle
24138956	39	1	24	31	58	55	12	43	24	0	24	13	284	Low
24152200	55	0	24	31	58	55	12	43	24	2	24	24	297	Low
24156448	42	0	24	31	58	24	24	24	24	0	24	13	246	Low
24168080	48	1	41	51	58	55	24	43	24	0	24	13	333	Middle
24169413	50	0	41	31	58	24	24	24	24	0	24	13	263	Low
24170135	50	0	24	31	58	24	24	24	24	0	58	13	280	Low
24171344	50	0	41	31	58	55	24	24	24	2	24	13	296	Low
24172158	50	0	24	31	89	55	12	43	40	0	24	13	331	Middle
24176772	50	0	41	31	58	24	12	43	24	0	24	13	270	Low
24177681	48	1	24	31	58	55	12	24	24	0	24	24	276	Low
24180829	47	0	24	31	58	55	12	24	24	24	24	24	300	Low
24180835	47	0	41	51	58	55	24	43	24	0	24	13	333	Middle
24181195	48	0	41	31	58	55	24	24	24	0	58	24	339	Middle
24183666	47	0	24	31	58	24	24	24	24	24	24	24	281	Low
24188789	45	0	41	31	58	55	24	24	24	0	58	13	328	Middle
24190096	47	0	41	31	58	24	24	24	24	0	58	24	308	Low
24190842	45	0	24	51	44	55	24	24	24	0	58	13	317	Middle
24194024	45	0	41	51	58	24	12	43	40	0	58	24	351	Middle
24195766	43	0	24	31	58	55	24	24	24	0	24	13	277	Low
24199209	42	0	24	31	89	55	12	43	24	0	24	24	326	Middle
24199464	43	0	24	31	58	24	24	43	40	0	24	13	281	Low
24202444	42	0	41	31	58	24	24	24	24	0	24	13	263	Low
24203613	42	0	24	31	58	24	12	24	24	2	24	24	247	Low
24208290	23	1	24	31	58	24	24	24	24	0	58	24	291	Low
24210453	40	0	24	31	58	24	12	24	24	0	24	24	245	Low
24212968	40	0	41	31	89	24	12	43	24	0	58	13	335	Middle
24214307	39	0	24	24	58	24	24	24	24	0	24	24	250	Low
24214936	20	1	41	24	58	24	24	43	40	0	58	24	336	Middle
24216624	38	0	24	51	69	24	24	43	24	0	58	13	330	Middle
24221232	38	0	41	51	58	55	12	24	24	0	24	13	302	Low
24224489	37	0	41	31	58	55	12	24	24	0	24	13	282	Low
24225130	37	0	41	31	58	24	24	24	40	24	24	24	314	Middle
24235842	36	0	41	31	58	24	12	24	24	0	24	13	251	Low
28361601	54	1	41	51	58	100	12	43	24	0	58	13	400	High
28365827	100	0	41	31	58	55	24	24	24	0	24	13	294	Low
28368637	98	0	41	31	44	55	12	24	24	0	58	13	302	Low
28369647	53	1	41	31	58	55	24	43	24	0	24	13	313	Middle
28394799	102	1	24	31	58	55	24	43	24	0	24	24	307	Low
28396172	99	0	24	31	58	24	24	24	40	0	24	13	262	Low
28403378	91	0	41	31	89	55	24	24	24	0	58	13	359	High
28404355	87	0	41	31	58	55	24	24	24	0	58	13	328	Middle
28409607	77	1	24	31	58	55	24	24	24	0	24	24	288	Low
28417377	72	0	41	31	58	55	24	43	24	2	24	13	315	Middle
28425091	79	0	24	31	58	24	12	24	40	0	58	13	284	Low
28431148	75	0	24	51	44	55	24	24	24	0	24	13	283	Low
28431616	58	1	24	31	58	24	12	24	24	0	24	13	234	Low
28433675	47	1	41	31	58	55	24	43	24	0	58	13	347	Middle
28441406	70	0	24	51	58	55	24	43	24	0	58	24	361	High
28448881	70	0	41	31	58	24	24	24	24	0	24	13	263	Low
28461842	48	0	24	24	58	55	12	24	40	0	24	13	274	Low
28465872	57	0	24	31	58	55	24	43	24	0	58	24	341	Middle
28469369	27	1	41	31	58	55	24	43	24	0	58	13	347	Middle
28476981	38	1	24	31	89	55	12	43	40	0	58	13	365	High
28477086	42	0	24	31	58	24	24	24	24	0	24	13	246	Low
28490952	40	0	41	24	58	24	12	24	24	0	24	13	244	Low
30346592	106	0	41	31	58	55	24	24	24	24	24	13	318	Middle
30360682	25	1	41	31	58	55	12	24	24	0	24	24	293	Low
30372100	96	0	41	51	58	55	24	24	24	0	58	13	348	Middle
30377823	99	0	41	31	58	55	24	24	40	0	58	24	355	Middle
30378687	94	0	41	51	44	55	24	24	24	24	24	13	324	Middle
30386291	90	0	41	24	58	55	12	43	24	24	58	13	352	Middle
30391097	87	0	41	51	44	55	12	24	24	0	24	13	288	Low
30412701	73	0	24	31	44	55	24	24	24	24	58	24	332	Middle
30416140	76	0	24	24	58	24	24	43	24	0	24	24	269	Low
30435683	38	1	24	51	58	24	24	43	24	0	24	13	285	Low
30435718	21	1	41	51	58	100	24	24	24	0	58	13	393	High
30435848	67	0	41	31	58	55	24	43	24	24	58	24	382	High
30435908	66	0	24	31	58	55	24	43	24	24	58	24	365	High
30436765	63	0	41	31	89	24	12	43	40	0	58	24	362	High
30443711	62	0	41	31	58	55	24	24	24	0	58	13	328	Middle
30454023	56	0	41	31	58	55	12	43	24	0	24	13	301	Low
30464109	49	0	41	31	58	24	24	43	24	0	24	24	293	Low
30465999	58	0	41	31	58	24	24	24	24	0	58	13	297	Low
30466102	56	0	41	31	69	55	12	24	24	24	58	13	351	Middle
30466319	55	0	24	31	58	55	24	24	24	0	58	24	322	Middle
30473579	24	1	41	31	58	55	12	43	40	0	58	13	351	Middle
30475912	49	0	24	31	58	55	24	43	24	24	58	13	354	Middle
30478986	44	0	24	51	58	55	12	24	24	24	24	13	309	Middle
30480331	42	0	24	31	58	55	24	43	24	2	58	13	332	Middle
30480408	29	0	24	24	58	55	12	24	24	0	24	13	258	Low
30485761	50	0	41	31	89	24	12	24	24	0	24	24	293	Low
30495944	39	0	41	31	58	55	12	43	24	0	24	13	301	Low
30496797	42	0	41	31	58	24	24	24	24	0	24	13	263	Low
30496888	40	0	24	31	89	24	12	24	24	0	58	13	299	Low
30498222	19	0	41	31	58	55	24	24	24	0	24	13	294	Low
32414740	52	1	41	31	58	100	12	24	24	2	24	13	329	Middle
32415809	71	0	41	31	58	55	12	43	24	2	58	13	337	Middle
32418205	47	0	41	31	58	55	12	43	40	2	58	13	353	Middle
32418622	37	0	24	31	44	55	12	24	24	2	24	13	253	Low
32876451	103	0	41	31	58	55	12	24	24	0	24	13	282	Low
32877465	101	0	41	31	58	55	24	43	40	0	58	13	363	High
32880316	63	1	41	31	58	55	12	24	24	0	58	24	327	Middle
32881723	101	0	24	31	58	55	12	24	24	2	24	13	267	Low
32893363	96	0	41	31	58	55	12	24	24	0	24	24	293	Low
32903892	64	1	24	60	58	55	24	43	24	0	58	24	370	High
32907538	86	0	41	24	89	55	12	24	24	0	24	13	306	Low
32907816	86	0	24	31	58	100	24	43	24	0	24	13	341	Middle
32908023	83	0	41	31	58	55	24	24	40	0	24	13	310	Middle
32909528	67	1	41	31	58	55	12	43	24	0	24	13	301	Low
32910981	77	0	41	31	58	55	12	24	24	0	58	24	327	Middle
32912263	83	0	24	51	58	55	12	24	24	2	24	13	287	Low
32917762	78	0	41	31	58	55	24	24	24	0	24	13	294	Low
32918416	81	0	41	24	58	55	24	43	24	0	24	13	306	Low
32919639	29	1	41	31	89	55	12	43	24	0	58	24	377	High
32929797	76	0	41	31	44	24	24	24	24	0	58	13	283	Low
32930159	25	0	41	31	58	55	24	24	24	2	58	13	330	Middle
32931163	73	0	41	31	58	24	24	43	40	0	24	24	309	Middle
32932010	73	0	24	51	89	55	12	43	24	0	58	13	369	High
32942356	70	0	24	31	58	24	24	43	24	2	24	13	267	Low
32943631	12	1	41	51	58	55	24	43	40	2	24	24	362	High
32952241	64	0	41	31	58	55	24	43	24	0	24	13	313	Middle
32952848	54	0	24	31	58	55	24	24	40	2	58	24	340	Middle
32953706	60	0	24	24	58	55	24	43	40	0	58	24	350	Middle
32957060	59	0	41	24	58	55	24	24	24	2	58	13	323	Middle
32958968	34	1	41	31	58	55	24	24	24	2	24	13	296	Low
32985385	42	0	41	31	58	55	24	43	40	0	58	24	374	High
32985655	42	0	41	31	58	55	12	24	24	0	24	13	282	Low
32986098	41	0	24	31	58	100	12	24	24	2	24	13	312	Middle
32987659	41	0	24	31	58	100	24	43	40	0	24	24	368	High
32996673	38	0	41	31	58	55	24	24	40	0	24	24	321	Middle
33018479	21	0	24	31	58	55	12	43	24	0	58	24	329	Middle
35885449	106	0	41	31	58	55	12	24	24	2	24	13	284	Low
35886683	60	1	41	24	58	55	24	43	24	0	58	24	351	Middle
35896693	19	1	41	31	58	55	12	24	24	0	24	13	282	Low
35912059	98	0	41	31	58	24	24	43	24	2	58	13	318	Middle
35915948	24	1	24	31	89	55	24	43	24	24	58	24	396	High
35917084	14	1	41	31	58	55	24	43	24	24	58	24	382	High
35923080	19	1	24	31	58	55	12	43	24	0	24	24	295	Low
35924696	76	1	41	31	58	55	12	24	24	0	24	13	282	Low
35927425	80	1	41	31	58	24	24	43	24	0	58	24	327	Middle
35927949	30	1	24	31	89	24	24	43	24	0	58	24	341	Middle
35929494	94	1	41	51	58	55	12	43	24	0	58	13	355	Middle
35938236	17	1	24	60	58	55	24	24	24	0	24	13	306	Low
35948346	94	0	41	24	58	100	24	24	24	0	24	24	343	Middle
35967448	58	0	24	51	58	55	24	43	24	0	24	13	316	Middle
35968027	15	1	41	51	58	100	12	24	24	0	24	13	347	Middle
35981175	93	0	41	31	58	24	24	43	40	24	24	24	333	Middle
36000221	80	1	41	31	58	24	24	24	24	0	58	13	297	Low
36012766	84	0	41	31	58	55	24	24	24	0	24	13	294	Low
36014663	87	0	41	51	58	55	24	43	24	0	58	13	367	High
36024727	68	1	24	31	58	55	24	24	24	2	58	24	324	Middle
36032648	82	0	41	31	58	55	24	43	24	0	58	24	358	High
36038337	44	1	41	31	58	55	12	24	24	2	58	24	329	Middle
36043351	21	0	41	31	58	55	24	43	24	2	24	13	315	Middle
36050854	46	1	24	51	58	55	24	43	24	24	58	13	374	High
36057708	28	1	41	31	58	100	12	43	40	0	24	24	373	High
36059133	82	0	24	31	58	24	24	43	24	0	58	24	310	Middle
36068112	80	0	24	31	58	24	24	24	24	0	58	13	280	Low
36078240	4	0	24	31	58	55	24	43	24	0	24	24	307	Low
36097884	24	1	41	31	58	55	24	24	24	2	58	13	330	Middle
36104197	71	0	41	24	58	55	12	24	24	24	24	13	299	Low
36104273	71	0	24	51	58	55	24	43	24	0	24	13	316	Middle
36109090	24	0	24	31	89	55	24	43	24	0	24	13	327	Middle
36118752	61	1	24	51	58	55	24	43	24	0	58	13	350	Middle
36125039	67	0	24	31	58	55	24	24	24	0	58	13	311	Middle
36134135	64	0	41	31	58	55	24	24	40	0	58	13	344	Middle
36141538	71	0	41	51	58	55	12	24	24	0	58	24	347	Middle
36142485	65	0	24	31	69	55	24	24	24	0	58	24	333	Middle
36144962	10	1	24	31	58	100	24	24	24	0	58	13	356	Middle
36146529	65	0	41	51	58	55	12	24	40	0	58	13	352	Middle
36150630	63	0	41	31	69	55	24	43	24	0	24	13	324	Middle
36156599	33	1	24	31	58	55	24	24	24	0	58	24	322	Middle
36158646	53	0	41	31	58	24	12	24	24	0	24	13	251	Low
36163674	59	0	24	24	58	55	12	24	24	2	24	13	260	Low
36167419	38	1	24	24	58	24	12	24	24	0	58	13	261	Low
36170585	58	0	41	31	58	24	24	24	24	0	24	13	263	Low
36175377	58	0	24	24	58	55	24	24	24	0	24	13	270	Low
36175428	57	0	24	31	58	55	12	24	24	0	24	13	265	Low
36178322	57	0	24	51	58	24	24	43	24	0	24	24	296	Low
36179936	35	1	24	31	58	100	12	43	24	2	24	13	331	Middle
36182698	59	0	41	31	58	24	24	24	24	0	24	13	263	Low
36183977	57	0	41	31	58	24	24	24	40	0	58	24	324	Middle
36196350	56	0	41	31	44	100	24	43	40	0	24	13	360	High
36197915	59	0	24	24	58	55	12	43	24	0	24	24	288	Low
36205103	18	1	41	31	58	100	12	43	24	2	24	13	348	Middle
36209352	55	0	41	31	58	24	12	43	40	0	24	24	297	Low
36211952	50	0	24	31	58	55	24	43	24	24	24	24	331	Middle
36213722	14	0	41	31	58	24	24	24	24	0	24	24	274	Low
36214707	59	0	41	31	58	55	12	43	24	0	58	24	346	Middle
36216415	52	0	41	24	58	24	24	43	24	2	58	24	322	Middle
36217525	54	0	24	31	58	24	12	24	24	0	24	24	245	Low
36222110	54	0	24	51	58	24	12	43	24	2	24	24	286	Low
36227099	50	0	24	31	69	24	24	24	24	0	24	13	257	Low
36229451	50	0	41	31	58	55	12	24	24	0	24	24	293	Low
36235544	53	1	24	31	58	55	24	43	24	24	58	24	365	High
36238700	49	0	41	51	58	55	12	43	40	2	24	13	339	Middle
36240507	46	0	41	31	58	24	24	43	24	2	58	13	318	Middle
36249366	43	0	24	31	58	55	24	43	24	0	58	13	330	Middle
36256222	49	0	24	31	58	24	12	24	24	0	24	13	234	Low
36256370	44	0	41	31	58	55	24	43	24	0	24	13	313	Middle
36258127	45	0	41	31	58	24	24	24	24	0	24	13	263	Low
36269681	42	0	24	31	58	55	24	43	24	24	24	13	320	Middle
36271617	43	0	41	31	58	55	24	43	24	2	58	13	349	Middle
36275464	45	0	24	24	58	55	24	43	24	0	58	13	323	Middle
36275941	43	0	41	31	58	55	24	43	24	0	58	13	347	Middle
36279456	45	0	41	31	58	24	24	43	40	0	58	13	332	Middle
36280675	44	0	41	31	58	55	12	24	40	0	58	13	332	Middle
36286469	39	0	24	31	58	55	12	24	24	0	24	13	265	Low
36292582	46	0	41	60	58	100	24	43	24	24	24	24	422	High
36303513	38	0	41	24	58	55	24	43	24	0	58	13	340	Middle
36303759	37	1	41	51	69	55	12	43	24	2	24	24	345	Middle
36304161	36	0	41	51	58	100	12	43	24	0	24	13	366	High
36306789	19	0	41	31	58	24	24	24	40	2	24	24	292	Low
36313226	39	0	24	31	58	24	12	24	24	0	58	24	279	Low
36317617	13	0	24	31	89	24	12	43	40	0	24	13	300	Low
36357047	36	0	24	24	58	55	24	24	24	2	58	13	306	Low
41531501	88	0	41	31	58	55	24	24	24	24	24	13	318	Middle
41536598	51	0	41	31	58	55	24	43	24	0	58	13	347	Middle
44691753	50	1	24	31	58	55	12	24	40	0	24	13	281	Low
44692561	99	0	41	31	44	55	12	24	24	0	58	13	302	Low
44699870	105	0	24	31	58	55	12	43	24	0	24	24	295	Low
44701434	101	0	41	31	89	55	24	43	24	0	58	13	378	High
44704011	30	1	41	31	89	55	12	24	40	24	24	13	353	Middle
44710391	104	0	41	31	58	55	12	43	24	2	58	13	337	Middle
44711121	103	0	41	60	89	24	24	43	24	0	58	24	387	High
44714041	103	0	41	31	58	24	24	24	40	0	58	13	313	Middle
44718613	15	1	24	31	89	55	12	43	40	2	58	24	378	High
44735126	99	0	24	31	58	55	12	24	24	0	24	13	265	Low
44741676	13	1	41	31	58	55	24	24	24	0	24	24	305	Low
44745073	45	1	24	51	58	100	12	24	24	2	24	13	332	Middle
44745372	95	0	41	31	58	55	12	24	24	0	24	24	293	Low
44749455	36	1	41	31	58	100	24	24	24	0	58	13	373	High
44751263	102	0	41	51	58	55	12	24	24	0	24	13	302	Low
44753210	102	0	41	31	58	55	24	43	24	0	24	13	313	Middle
44754351	41	1	24	31	58	100	12	24	24	2	58	13	346	Middle
44755211	67	1	41	31	58	24	24	24	24	0	58	13	297	Low
44761724	97	0	41	24	44	55	12	24	24	0	24	13	261	Low
44775720	39	1	41	31	58	55	12	24	24	0	24	24	293	Low
44776490	99	0	24	31	58	55	12	24	24	2	24	13	267	Low
44798732	30	1	24	31	58	55	12	24	24	0	58	24	310	Middle
44806700	49	1	41	31	58	24	24	43	24	0	24	24	293	Low
44807046	97	0	41	31	58	55	12	24	24	0	24	13	282	Low
44813368	94	0	24	31	58	55	24	24	24	0	24	13	277	Low
44816872	98	0	41	31	58	24	12	24	24	0	58	24	296	Low
44819156	27	1	24	31	58	100	12	24	24	0	58	13	344	Middle
44821480	5	1	41	31	58	100	12	24	24	0	24	13	327	Middle
44828130	93	0	41	31	58	24	12	24	24	0	24	24	262	Low
44850604	60	1	41	31	58	24	24	24	24	0	58	13	297	Low
44851063	93	0	41	31	89	55	24	43	24	0	58	24	389	High
44857445	91	0	41	24	58	100	24	43	24	0	58	13	385	High
44859403	12	1	24	31	89	100	12	43	24	0	58	24	405	High
44863450	84	0	41	31	58	55	24	43	24	0	24	24	324	Middle
44863856	54	1	41	31	58	55	24	24	24	0	58	13	328	Middle
44865795	90	0	24	31	58	55	24	24	24	0	58	13	311	Middle
44872232	29	1	41	24	58	24	24	24	24	0	58	13	290	Low
44876344	18	1	24	51	58	100	12	43	24	2	24	24	362	High
44877608	52	1	41	31	89	55	24	24	40	0	24	13	341	Middle
44882072	97	0	41	31	58	24	12	24	24	0	24	13	251	Low
44895228	93	0	24	31	58	55	12	24	24	0	58	13	299	Low
44895786	60	1	24	31	58	55	12	43	24	0	24	24	295	Low
44900713	89	0	41	31	58	100	24	43	24	0	24	24	369	High
44903982	22	1	41	31	58	55	12	24	24	0	58	13	316	Middle
44908567	90	0	24	24	44	24	12	24	24	0	24	13	213	Low
44912684	93	0	24	51	58	55	12	24	24	0	24	13	285	Low
44920003	65	1	41	31	89	55	12	43	24	0	24	24	343	Middle
44925241	93	0	41	31	58	55	12	24	24	0	58	13	316	Middle
44938500	61	0	41	31	89	24	24	43	40	0	58	13	363	High
44950617	91	0	41	31	58	24	12	43	40	2	24	24	299	Low
44955975	69	1	41	31	58	55	12	43	40	0	58	24	362	High
44966766	52	0	24	31	58	55	24	43	24	0	24	13	296	Low
44970709	38	1	24	31	58	55	24	24	40	0	58	13	327	Middle
44978560	40	1	41	51	58	55	24	43	24	24	58	13	391	High
44980813	53	1	41	51	58	55	24	24	24	0	24	13	314	Middle
44980878	87	0	41	31	58	55	12	24	24	0	24	24	293	Low
44983378	48	1	24	31	58	55	12	43	24	24	24	13	308	Low
44983383	78	0	24	24	58	55	12	24	24	0	24	24	269	Low
44985552	85	0	41	24	89	24	12	43	24	0	24	24	305	Low
44986800	86	0	24	24	58	100	12	24	24	0	58	24	348	Middle
44986814	73	0	24	24	58	55	12	24	24	2	58	24	305	Low
44989021	82	0	24	31	58	55	24	43	24	0	24	13	296	Low
44989978	83	0	24	31	58	55	24	24	24	0	24	13	277	Low
44997022	16	1	41	31	58	24	12	43	24	0	24	13	270	Low
45000360	13	1	24	31	58	55	24	43	24	0	58	24	341	Middle
45000464	10	1	41	31	89	55	24	43	40	2	24	24	373	High
45002130	38	1	41	31	58	55	24	43	24	0	58	24	358	High
45004835	84	0	41	31	58	55	24	24	24	2	58	13	330	Middle
45006387	95	0	41	31	58	100	12	43	24	0	24	13	346	Middle
45009350	90	0	41	31	58	55	12	24	24	0	58	24	327	Middle
45011380	87	0	24	51	58	55	12	43	24	0	24	24	315	Middle
45014384	87	0	24	31	58	55	24	24	24	0	24	13	277	Low
45015559	82	0	41	31	69	55	24	43	24	0	58	24	369	High
45019905	76	1	41	31	89	55	24	24	24	0	58	13	359	High
45021034	87	0	24	31	58	24	12	24	24	0	24	24	245	Low
45026153	80	0	41	31	58	55	24	24	24	2	24	24	307	Low
45029093	81	0	41	31	58	55	12	43	24	0	58	13	335	Middle
45030480	80	0	41	31	58	55	12	24	24	0	24	24	293	Low
45031857	80	0	41	31	58	55	24	24	24	0	24	24	305	Low
45051004	82	0	41	31	58	55	12	43	24	0	58	24	346	Middle
45053358	73	1	24	31	58	55	24	43	24	0	58	13	330	Middle
45053362	72	0	41	31	58	24	12	24	24	0	24	13	251	Low
45054519	77	1	41	31	58	100	12	24	24	0	24	13	327	Middle
45056537	82	0	41	31	58	24	24	24	24	0	58	24	308	Low
45056591	15	1	41	31	58	100	24	43	24	0	24	24	369	High
45061476	90	0	24	24	58	55	12	24	24	0	24	24	269	Low
45069253	80	0	24	31	58	55	12	24	24	0	24	24	276	Low
45071005	64	1	24	31	58	24	12	43	24	0	58	24	298	Low
45076837	78	0	24	31	58	55	24	43	24	24	58	13	354	Middle
45093496	76	0	24	31	89	24	24	43	24	0	24	24	307	Low
45096856	33	1	24	31	89	55	24	43	24	0	24	24	338	Middle
45100507	71	0	24	51	58	55	24	24	24	0	24	24	308	Low
45100856	65	0	24	31	58	55	24	43	24	2	58	24	343	Middle
45103244	73	1	41	31	89	55	12	43	40	0	58	13	382	High
45117591	74	0	41	31	44	55	24	24	24	0	58	24	325	Middle
45118161	77	0	41	31	58	24	12	24	24	0	58	13	285	Low
45118317	76	0	24	31	44	24	12	43	24	0	24	24	250	Low
45119124	79	0	24	31	58	55	12	43	24	2	58	13	320	Middle
45121264	76	0	41	24	58	24	24	43	24	0	24	24	286	Low
45121273	24	1	41	60	58	55	24	24	24	0	24	13	323	Middle
45124779	23	0	24	31	58	24	24	24	24	0	24	13	246	Low
45127603	71	0	41	31	58	100	12	43	24	0	58	13	380	High
45128926	51	0	24	31	58	55	12	24	40	0	24	13	281	Low
45131969	77	0	41	31	58	55	24	43	24	0	58	13	347	Middle
45138468	42	1	24	31	58	100	12	43	24	0	58	13	363	High
45139610	75	0	24	31	58	24	24	24	40	2	24	24	275	Low
45168458	65	0	24	31	58	55	12	43	24	0	58	24	329	Middle
45169036	17	1	41	51	89	55	24	24	24	0	58	24	390	High
45169081	68	1	41	24	58	55	24	43	24	0	58	24	351	Middle
45170068	76	0	41	31	58	24	24	24	24	0	58	13	297	Low
45173464	54	1	24	31	58	100	24	24	24	0	58	24	367	High
45175556	72	0	41	31	44	55	24	24	24	0	58	24	325	Middle
45181078	16	0	24	31	58	24	12	24	24	2	24	13	236	Low
45183256	45	1	41	51	89	55	24	43	40	0	24	13	380	High
45187430	70	0	41	31	58	100	24	43	24	0	24	13	358	High
45195301	27	1	41	31	58	55	24	43	24	0	58	24	358	High
45199333	23	1	41	31	58	55	12	24	24	0	58	13	316	Middle
45201510	40	1	41	31	58	100	12	43	24	0	24	24	357	Middle
45211974	68	1	41	31	58	55	24	24	24	0	24	13	294	Low
45213416	68	0	41	31	58	55	24	24	24	0	58	13	328	Middle
45226277	76	0	41	31	58	100	12	24	24	0	58	24	372	High
45227655	39	1	41	31	58	55	12	43	24	0	24	13	301	Low
45228417	71	0	24	31	69	55	12	24	24	0	24	13	276	Low
45241382	67	0	24	31	58	55	24	24	24	0	58	24	322	Middle
45242480	60	0	24	31	58	55	24	24	40	0	24	24	304	Low
45244903	22	1	24	24	58	55	12	43	24	0	58	24	322	Middle
45250471	38	0	41	31	58	100	12	43	24	0	24	13	346	Middle
45253035	66	0	41	31	58	55	12	24	24	0	24	13	282	Low
45253229	67	0	41	51	89	55	24	43	24	0	24	13	364	High
45253501	71	0	41	31	44	55	24	24	24	0	24	13	280	Low
45268896	66	0	41	31	58	55	24	43	24	0	24	13	313	Middle
45271622	75	0	41	31	58	55	24	43	24	0	24	24	324	Middle
45275784	65	0	41	31	58	24	24	43	24	0	24	13	282	Low
45281277	59	1	41	31	58	55	12	24	24	0	24	13	282	Low
45283412	61	0	24	31	58	24	12	43	24	2	24	24	266	Low
45293235	64	0	24	31	58	55	12	24	24	0	24	24	276	Low
45293906	31	0	41	31	58	100	12	43	24	0	24	13	346	Middle
45303919	61	0	41	31	58	24	24	24	24	0	24	13	263	Low
45306162	61	0	24	31	58	55	12	24	24	0	24	13	265	Low
45307395	61	0	24	31	58	55	24	24	24	0	24	24	288	Low
45310568	36	1	41	31	58	55	24	43	24	0	58	24	358	High
45312379	62	0	24	31	58	55	12	24	40	2	58	13	317	Middle
45316683	61	0	41	31	58	24	24	43	24	0	24	24	293	Low
45318762	61	0	24	31	58	24	12	24	24	0	58	13	268	Low
45321002	62	0	24	31	58	100	24	24	24	0	24	24	333	Middle
45324740	60	0	41	31	58	55	24	24	24	0	24	13	294	Low
45325087	61	0	41	31	58	55	12	24	24	0	58	24	327	Middle
45328277	66	0	41	24	89	55	12	24	40	0	24	24	333	Middle
45334224	18	1	41	31	58	100	24	24	24	0	58	24	384	High
45340160	57	0	24	51	44	100	24	24	24	0	24	13	328	Middle
45341922	59	0	24	31	58	55	24	43	24	0	24	24	307	Low
45343212	58	0	41	31	58	55	12	43	24	0	58	24	346	Middle
45344338	13	1	41	31	58	24	12	24	24	0	58	13	285	Low
45349560	59	0	41	31	58	100	24	24	24	0	24	13	339	Middle
45350485	59	0	41	51	58	100	24	24	24	2	58	24	406	High
45353238	58	0	41	31	58	24	24	24	24	0	24	24	274	Low
45354201	69	0	41	51	58	24	12	24	24	0	58	13	305	Low
45354387	17	1	41	24	58	24	24	43	24	24	24	24	310	Middle
45356046	56	0	41	31	58	24	12	24	24	0	24	24	262	Low
45360263	58	0	41	31	58	24	12	24	40	0	24	13	267	Low
45363537	46	0	41	31	58	55	24	24	24	0	58	24	339	Middle
45365198	66	0	24	31	58	55	24	24	24	0	58	13	311	Middle
45366473	59	0	24	31	89	55	24	43	24	0	24	24	338	Middle
45373491	59	0	41	31	58	55	12	24	24	0	24	13	282	Low
45376993	58	0	41	31	58	55	12	43	24	0	24	13	301	Low
45379348	55	0	41	31	58	24	24	43	24	0	24	13	282	Low
45383632	65	0	41	31	58	24	24	43	24	0	58	24	327	Middle
45386527	19	1	41	31	89	55	24	24	24	0	24	24	336	Middle
45388211	56	0	41	31	44	55	12	24	24	0	24	13	268	Low
45389152	47	1	24	31	89	55	12	24	40	0	58	13	346	Middle
45396773	45	1	41	31	58	55	12	43	24	0	24	13	301	Low
45398937	56	0	24	24	58	55	24	43	40	2	24	24	318	Middle
45399155	48	1	41	31	58	24	24	43	24	2	58	13	318	Middle
45401658	56	0	41	31	58	55	12	24	24	0	58	13	316	Middle
45412839	57	0	24	31	58	55	24	24	24	0	58	13	311	Middle
45413636	59	0	41	31	58	24	12	43	24	0	24	13	270	Low
45417593	55	0	24	31	58	55	12	24	24	0	24	24	276	Low
45420773	18	1	41	31	89	55	24	43	40	2	58	13	396	High
45420778	52	0	41	31	58	55	24	24	40	0	58	13	344	Middle
45425970	54	0	41	60	58	24	12	24	24	0	24	24	291	Low
45428641	55	0	24	24	58	55	12	43	24	0	24	13	277	Low
45428821	57	0	41	31	58	55	24	43	24	0	24	24	324	Middle
45441032	46	1	24	51	58	55	12	24	24	0	24	13	285	Low
45442429	52	0	24	51	89	55	12	24	24	0	24	13	316	Middle
45442847	51	0	24	31	58	55	12	43	40	0	24	13	300	Low
45444106	62	0	24	60	58	55	24	24	40	0	24	24	333	Middle
45451300	9	1	41	31	89	100	12	24	24	0	24	24	369	High
45459481	53	0	24	31	58	24	24	24	24	0	24	24	257	Low
45460088	49	0	41	31	58	24	12	24	24	0	24	13	251	Low
45466073	52	0	24	24	58	24	24	43	24	0	24	24	269	Low
45471658	51	0	41	31	58	55	24	24	24	0	24	13	294	Low
45478131	50	0	41	31	58	55	24	24	24	0	58	13	328	Middle
45480965	51	0	24	24	89	55	24	24	24	0	24	24	312	Middle
45486816	46	0	41	31	58	24	12	43	40	24	58	24	355	Middle
45491441	51	0	41	31	58	55	24	43	40	0	24	13	329	Middle
45491600	40	0	41	31	58	55	24	24	24	0	58	13	328	Middle
45493554	59	0	41	31	58	55	24	24	24	0	58	24	339	Middle
45498013	50	0	41	31	58	24	12	24	24	0	58	13	285	Low
45501066	50	0	24	31	58	55	12	24	40	0	24	24	292	Low
45503727	52	0	41	60	58	55	24	43	24	0	24	24	353	Middle
45504579	49	0	41	31	58	55	12	24	24	0	24	24	293	Low
45512664	38	1	24	51	89	55	12	43	24	0	24	13	335	Middle
45513417	48	1	41	31	89	55	24	43	40	0	58	24	405	High
45513460	48	0	24	31	58	55	24	24	24	0	58	13	311	Middle
45514063	49	0	24	31	58	55	12	24	24	2	24	24	278	Low
45518849	48	0	41	31	58	24	12	24	24	0	58	13	285	Low
45524444	45	0	41	31	89	24	24	24	40	0	24	13	310	Middle
45528133	37	0	41	51	58	55	12	24	24	0	24	13	302	Low
45530199	37	0	41	31	89	55	24	43	40	0	58	13	394	High
45532864	39	1	41	31	58	55	24	43	24	0	58	13	347	Middle
45535076	46	0	41	31	58	24	12	43	40	0	24	13	286	Low
45539280	43	0	41	31	58	55	24	24	24	0	24	13	294	Low
45541574	26	0	24	51	58	55	24	43	24	0	24	13	316	Middle
45542273	43	0	41	31	44	55	12	24	24	0	24	13	268	Low
45546077	27	0	41	31	58	55	24	24	24	0	58	24	339	Middle
45546654	45	0	24	31	58	55	24	43	24	0	24	13	296	Low
45546874	36	0	41	31	58	55	12	24	24	0	24	24	293	Low
45551421	46	0	41	31	58	55	24	43	24	0	24	13	313	Middle
45551422	11	0	41	31	58	55	12	24	24	2	24	13	284	Low
45551547	49	0	24	24	58	100	12	43	24	2	24	13	324	Middle
45556369	45	0	24	31	58	24	12	24	24	0	24	13	234	Low
45569681	44	0	24	24	58	55	24	24	24	0	58	13	304	Low
45577392	45	0	41	51	58	55	12	43	24	0	24	13	321	Middle
45585353	48	0	41	31	58	55	24	24	24	0	58	13	328	Middle
45590089	43	0	24	31	58	55	24	24	24	0	24	13	277	Low
45593210	40	0	41	31	58	55	24	24	24	0	58	13	328	Middle
45596298	43	0	24	51	58	55	24	43	24	2	58	24	363	High
45597268	42	0	41	31	58	55	24	43	24	0	24	24	324	Middle
45598701	46	0	24	31	44	24	24	43	24	0	24	24	262	Low
45600651	46	0	41	31	58	55	12	24	24	0	24	24	293	Low
45608696	13	0	24	31	58	55	12	24	24	0	24	24	276	Low
45609500	42	0	41	24	58	55	24	43	24	0	24	13	306	Low
45610481	12	0	24	24	58	55	12	24	24	0	58	24	303	Low
45611097	21	1	41	31	58	55	12	24	24	0	58	24	327	Middle
45611307	43	0	41	31	58	55	12	24	24	0	24	13	282	Low
45617078	41	0	41	24	58	55	24	24	24	2	24	24	300	Low
45617860	40	0	24	31	44	24	12	24	24	0	58	24	265	Low
45621654	40	0	41	31	58	55	12	24	24	0	24	24	293	Low
45621701	40	0	41	31	58	24	24	24	24	0	58	13	297	Low
45625362	41	0	41	31	89	24	12	43	24	0	24	24	312	Middle
45629914	40	0	41	31	58	24	12	24	24	0	24	13	251	Low
45634120	43	0	41	31	58	55	12	24	40	0	24	24	309	Middle
45639556	39	0	24	31	44	55	24	24	24	2	58	13	299	Low
45641116	30	1	41	31	89	55	24	43	40	2	24	24	373	High
45644703	38	0	24	51	58	55	24	24	24	2	58	24	344	Middle
45654101	39	0	24	31	58	24	12	24	24	0	58	13	268	Low
45659435	41	0	41	31	58	55	24	43	24	0	24	24	324	Middle
45664557	49	0	24	31	58	24	12	24	24	0	24	13	234	Low
45665814	20	0	41	24	58	55	12	24	24	0	58	13	309	Middle
45667994	38	0	24	31	58	55	12	24	40	0	58	13	315	Middle
45668130	38	0	24	31	58	55	12	24	24	0	24	13	265	Low
45679483	37	0	41	31	58	24	24	43	40	0	24	24	309	Middle
45680039	38	0	41	31	89	55	12	43	24	0	24	13	332	Middle
45687412	39	0	24	31	58	55	24	24	40	0	58	13	327	Middle
45688641	32	0	24	31	58	24	12	24	40	0	24	24	261	Low
45689102	9	0	41	31	58	55	12	24	24	0	24	24	293	Low
45694423	37	0	24	31	58	55	12	43	24	0	24	24	295	Low
45694451	34	0	41	31	58	24	12	43	24	0	24	13	270	Low
45697741	36	0	24	31	58	55	24	24	24	0	24	13	277	Low
45699409	36	0	41	31	44	55	12	24	24	0	24	13	268	Low
45699893	26	0	41	31	24	55	24	24	24	0	24	24	271	Low
45708792	36	0	24	31	44	55	12	24	24	2	58	13	287	Low
45710480	38	0	41	31	24	24	12	24	24	0	58	24	262	Low
45718989	27	0	41	31	58	55	24	24	24	0	24	13	294	Low
45719109	40	0	24	31	58	55	12	24	24	0	24	13	265	Low
45722873	36	0	41	31	58	24	12	43	40	0	24	24	297	Low
46278898	38	1	24	31	58	55	12	24	24	0	24	13	265	Low
57638016	98	1	41	31	58	55	24	43	24	0	24	24	324	Middle
57642858	106	0	24	51	58	24	12	43	24	0	24	13	273	Low
57643140	80	1	41	31	44	100	24	24	24	0	24	24	336	Middle
57658308	6	1	41	60	58	100	24	43	24	0	58	13	421	High
57664448	99	0	24	31	58	24	24	43	24	0	58	24	310	Middle
57665110	8	1	41	31	58	55	12	24	24	0	58	13	316	Middle
57668166	17	1	24	60	58	100	24	43	24	0	24	13	370	High
57670227	102	0	24	31	58	55	24	43	24	0	58	13	330	Middle
57681924	95	0	24	24	58	24	24	43	40	0	24	13	274	Low
57683280	28	1	24	31	58	55	24	24	24	0	58	24	322	Middle
57694818	20	1	24	31	58	24	24	24	24	0	58	13	280	Low
57696774	95	0	41	31	58	55	12	43	24	0	58	13	335	Middle
57698004	69	0	24	31	89	100	24	43	24	0	58	13	406	High
57700336	87	1	41	31	58	55	24	24	24	0	58	13	328	Middle
57702757	91	0	41	31	58	55	24	43	24	0	58	13	347	Middle
57706481	89	0	41	31	58	55	24	24	24	0	58	13	328	Middle
57708040	5	1	24	31	69	55	24	24	24	0	24	24	299	Low
57712435	56	1	41	51	69	55	24	43	24	0	58	13	378	High
57720013	56	1	41	31	89	24	24	43	24	0	24	24	324	Middle
57720172	83	0	41	31	58	55	24	24	24	0	58	13	328	Middle
57724604	87	0	41	31	44	55	12	43	24	0	58	13	321	Middle
57726897	36	1	41	31	58	55	24	43	24	0	58	13	347	Middle
57733366	99	0	24	31	58	100	12	43	40	0	58	24	390	High
57734380	37	1	41	31	58	55	24	24	24	0	24	13	294	Low
57740189	83	0	41	51	58	100	12	24	24	24	24	13	371	High
57740516	82	0	41	31	58	100	12	43	24	0	58	13	380	High
57742905	82	0	41	31	44	55	24	24	24	0	24	13	280	Low
57743608	44	1	41	31	58	55	24	43	24	0	24	24	324	Middle
57751204	78	0	41	31	58	24	12	24	24	0	24	13	251	Low
57758022	76	0	24	31	58	55	12	24	24	0	58	24	310	Middle
57761372	76	0	41	31	58	24	12	24	24	0	24	13	251	Low
57765206	73	0	24	31	58	55	12	24	24	0	24	13	265	Low
57765653	76	0	24	31	69	24	24	24	24	0	24	24	268	Low
57769175	65	1	41	60	58	24	12	24	24	24	58	24	349	Middle
57777816	73	0	24	31	58	24	24	43	24	0	24	13	265	Low
57781013	72	0	41	31	58	55	12	24	40	0	24	13	298	Low
57783364	78	0	41	51	58	24	24	24	24	0	24	24	294	Low
57788076	66	0	41	31	58	55	24	24	24	0	58	13	328	Middle
57792522	67	0	24	31	58	100	24	24	40	0	24	24	349	Middle
57808919	34	1	24	31	58	55	12	43	24	0	24	24	295	Low
57808996	60	0	41	31	58	24	24	43	24	0	24	13	282	Low
57809183	45	1	41	31	58	24	24	43	24	0	58	24	327	Middle
57811899	37	1	24	31	58	24	12	24	24	0	58	24	279	Low
57814044	63	1	41	31	58	55	24	24	24	0	58	13	328	Middle
57818050	62	0	41	31	58	24	24	43	24	0	24	13	282	Low
57821074	63	0	24	31	89	55	12	43	40	0	24	13	331	Middle
57824895	61	0	41	31	58	24	24	24	24	0	24	13	263	Low
57829759	61	0	24	31	89	55	24	43	40	0	24	13	343	Middle
57834879	13	1	41	31	58	55	24	43	24	0	58	24	358	High
57838837	64	0	41	31	58	24	24	24	24	0	24	13	263	Low
57846459	38	1	41	31	89	55	24	43	24	0	58	13	378	High
57847106	54	0	41	31	58	100	24	24	24	0	24	13	339	Middle
57851555	55	0	41	31	58	55	24	24	24	0	58	13	328	Middle
57851837	54	0	41	31	58	55	24	43	24	0	58	24	358	High
57855621	15	1	41	31	58	100	24	43	24	24	24	24	393	High
57856900	27	1	24	31	58	100	24	43	24	0	24	13	341	Middle
57857046	31	1	24	31	58	100	12	43	40	0	24	13	345	Middle
57858255	7	1	41	51	58	55	24	43	24	0	24	24	344	Middle
57860476	32	1	41	31	58	100	12	24	24	0	24	13	327	Middle
57863880	54	0	24	31	58	55	12	24	24	0	58	13	299	Low
57876634	49	0	41	31	58	24	24	24	24	0	58	13	297	Low
57876636	48	0	41	31	58	55	24	43	24	0	58	24	358	High
57882185	47	0	41	31	58	55	12	43	24	0	24	13	301	Low
57882360	50	0	41	31	58	55	12	24	24	0	58	24	327	Middle
57894660	44	0	41	31	44	55	12	24	24	0	58	24	313	Middle
57896988	52	0	41	31	58	24	24	24	24	0	58	13	297	Low
57897461	42	0	41	31	58	55	12	43	40	0	24	13	317	Middle
57902497	45	0	41	31	58	24	12	43	24	0	24	13	270	Low
57905227	5	1	41	31	58	55	24	24	24	0	58	13	328	Middle
57910283	41	0	41	31	58	24	24	43	24	0	24	24	293	Low
57911154	25	1	24	31	58	55	24	24	24	0	58	13	311	Middle
57920348	47	0	41	31	58	55	12	24	24	0	58	13	316	Middle
57921339	43	0	41	31	58	24	24	24	24	0	24	13	263	Low
57925922	36	0	41	31	58	55	12	43	24	24	24	24	336	Middle
57928617	48	0	41	31	58	55	24	43	24	0	24	13	313	Middle
57976463	40	0	41	51	58	55	24	43	24	0	24	13	333	Middle
60721325	77	1	24	31	58	55	12	43	24	24	58	13	342	Middle
60722013	29	1	41	31	89	55	24	24	40	0	58	13	375	High
60723664	22	1	41	51	58	100	24	43	24	24	24	24	413	High
60734878	20	1	41	31	58	100	24	43	24	0	58	13	392	High
60736154	107	0	41	31	58	55	24	24	24	24	24	13	318	Middle
60738854	30	1	41	31	58	100	24	24	24	0	24	13	339	Middle
60743740	100	0	41	51	44	55	24	43	24	0	24	24	330	Middle
60748056	17	1	41	51	58	55	24	24	24	0	58	13	348	Middle
60754708	6	1	24	31	58	55	24	43	24	0	58	24	341	Middle
60755548	14	1	41	31	58	100	24	24	24	24	58	24	408	High
60755551	76	1	41	24	58	55	24	43	24	0	58	24	351	Middle
60759851	94	0	41	24	69	55	24	43	24	0	24	13	317	Middle
60770359	21	1	41	31	89	100	12	24	24	0	58	13	392	High
60770849	91	0	41	31	58	24	12	43	40	24	58	13	344	Middle
60778617	81	1	24	31	58	55	24	24	24	0	24	13	277	Low
60778852	82	1	41	51	89	100	12	24	24	0	24	24	389	High
60780063	64	1	41	31	89	55	24	43	40	0	58	24	405	High
60783011	91	0	41	31	58	55	12	43	24	0	24	13	301	Low
60783037	30	1	24	31	58	55	24	24	24	0	58	24	322	Middle
60786641	33	1	24	31	58	55	12	43	40	0	58	24	345	Middle
60789730	88	0	41	31	58	55	24	24	24	0	58	13	328	Middle
60795542	39	1	41	51	58	100	12	43	24	24	24	24	401	High
60798853	84	0	24	31	58	100	12	43	24	0	58	24	374	High
60801086	44	1	41	31	58	55	12	43	24	0	24	13	301	Low
60804683	83	0	24	31	58	55	24	43	24	0	24	24	307	Low
60807078	94	0	24	31	58	55	12	24	24	0	58	13	299	Low
60811680	79	0	24	31	58	24	12	43	24	0	24	13	253	Low
60811898	77	0	41	31	58	100	12	24	24	24	24	24	362	High
60814748	80	0	24	31	58	55	12	24	24	24	24	24	300	Low
60814763	79	0	24	31	58	55	12	43	24	0	24	13	284	Low
60816047	9	1	41	51	89	100	24	24	40	0	58	13	440	High
60818992	77	0	24	31	58	55	12	24	40	0	58	13	315	Middle
60822818	76	0	41	31	58	100	12	43	24	0	24	13	346	Middle
60825536	81	0	24	31	58	55	12	24	24	0	58	24	310	Middle
60827098	79	0	24	31	58	55	24	43	24	24	58	24	365	High
60830862	77	0	24	31	89	24	12	43	24	0	24	24	295	Low
60830912	75	0	41	31	58	55	12	24	24	0	58	24	327	Middle
60831734	72	0	41	31	58	24	12	43	24	0	24	24	281	Low
60833230	74	1	41	31	58	24	24	24	24	0	58	13	297	Low
60833669	73	0	24	51	69	55	24	24	24	0	24	13	308	Low
60845161	47	1	41	51	58	55	24	43	24	0	24	13	333	Middle
60848735	70	0	41	31	58	100	24	24	24	2	58	13	375	High
60853666	52	1	41	31	89	100	12	24	24	0	24	13	358	High
60854031	30	1	24	51	58	100	24	43	24	0	24	13	361	High
60863780	71	0	41	31	58	24	24	43	24	2	24	13	284	Low
60865614	64	0	24	31	44	24	24	24	24	0	24	13	232	Low
60869760	67	0	41	31	58	55	12	43	24	0	58	13	335	Middle
60871692	3	1	41	31	89	24	24	43	24	2	58	13	349	Middle
60874128	8	1	41	31	24	55	24	43	24	24	24	24	314	Middle
60877065	60	0	24	51	58	24	24	24	40	0	24	13	282	Low
60877937	24	1	24	31	58	55	12	43	24	0	24	13	284	Low
60881491	62	0	41	31	58	100	24	24	24	0	24	24	350	Middle
60884531	62	0	24	31	44	55	12	24	24	0	24	13	251	Low
60890020	60	0	41	31	58	55	24	24	24	24	58	24	363	High
60890695	22	1	41	31	58	100	24	24	24	24	58	13	397	High
60897968	59	0	41	31	58	55	12	24	24	0	58	13	316	Middle
60899148	58	0	41	31	44	55	12	24	24	0	24	13	268	Low
60904127	49	1	41	51	58	55	24	24	24	0	58	13	348	Middle
60905421	57	0	41	31	58	55	12	24	24	0	58	13	316	Middle
60906773	56	0	41	31	58	55	24	43	24	0	58	13	347	Middle
60909862	40	1	41	31	58	100	12	43	24	0	24	13	346	Middle
60915055	51	0	41	31	58	55	12	43	24	0	24	24	312	Middle
60918504	58	0	24	51	89	55	24	43	24	0	58	13	381	High
60921987	28	1	41	31	58	24	24	43	24	0	24	13	282	Low
60922812	42	1	41	31	58	55	12	43	24	24	24	13	325	Middle
60923746	25	1	41	51	58	100	24	24	24	0	24	13	359	High
60926534	51	0	24	31	58	55	24	43	24	0	58	13	330	Middle
60927071	50	0	41	31	58	55	24	24	24	0	24	24	305	Low
60927679	50	0	24	31	58	55	24	43	24	0	24	24	307	Low
60927796	48	0	24	31	58	55	12	24	40	0	24	13	281	Low
60931622	17	1	41	31	58	55	24	43	24	24	58	13	371	High
60932262	48	0	24	31	89	55	24	24	40	0	24	13	324	Middle
60939089	46	0	41	31	24	55	24	43	24	0	24	13	279	Low
60944583	56	0	41	31	69	24	24	24	24	0	58	13	308	Low
60946944	23	1	24	31	58	55	12	24	24	0	24	13	265	Low
60948514	45	1	24	51	58	55	24	43	24	24	58	24	385	High
60955871	47	0	41	31	58	24	12	43	24	0	24	13	270	Low
60959287	45	0	24	31	89	55	12	43	24	0	24	24	326	Middle
60960180	46	0	41	24	58	55	24	43	24	0	58	24	351	Middle
60961450	46	0	41	31	58	24	24	43	24	0	58	24	327	Middle
60961779	40	0	24	31	58	55	12	24	24	0	24	13	265	Low
60963840	44	0	41	31	58	55	12	24	24	24	24	13	306	Low
60964078	44	0	24	31	58	55	12	24	24	24	58	24	334	Middle
60964268	41	0	41	31	58	55	24	43	24	0	24	24	324	Middle
60968095	38	0	41	31	58	55	24	24	24	0	58	13	328	Middle
60977468	40	0	24	31	58	55	24	43	24	0	24	13	296	Low
60982328	41	0	24	31	58	55	12	43	24	2	58	13	320	Middle
60993062	40	0	41	31	58	24	12	43	24	0	24	13	270	Low
60993985	37	0	24	31	58	100	24	43	24	24	24	24	376	High
66329633	52	1	41	51	58	55	24	43	24	0	58	13	367	High
66334277	106	0	24	31	58	24	12	24	24	0	24	13	234	Low
66334282	105	0	41	31	58	24	12	43	24	0	24	13	270	Low
66341697	100	1	41	31	58	24	24	43	24	0	58	24	327	Middle
66351002	25	1	41	31	58	55	24	43	24	0	58	24	358	High
66351248	43	1	24	31	89	55	24	43	24	0	58	13	361	High
66352168	103	0	41	31	58	55	24	43	24	0	24	24	324	Middle
66354204	56	1	41	31	58	55	24	24	24	0	58	24	339	Middle
66359074	104	0	41	31	58	24	24	24	24	0	24	24	274	Low
66365504	101	0	24	31	58	55	12	43	24	0	24	13	284	Low
66365514	8	0	41	51	89	55	24	43	24	0	58	24	409	High
66365945	100	0	24	31	58	55	24	43	24	0	58	13	330	Middle
66380887	102	0	24	31	58	55	24	24	24	2	58	13	313	Middle
66386828	98	0	41	31	58	24	12	24	24	0	58	13	285	Low
66387975	97	0	24	31	58	55	24	24	24	0	58	13	311	Middle
66393830	95	0	24	31	58	55	24	24	24	0	58	24	322	Middle
66397520	104	0	24	31	58	55	12	43	24	0	24	13	284	Low
66406332	45	0	24	31	58	100	24	24	24	0	24	13	322	Middle
66406335	39	1	24	31	89	55	24	43	24	0	58	13	361	High
66409255	58	1	41	31	44	55	24	43	24	0	24	24	310	Middle
66409351	96	0	24	31	44	100	12	24	24	0	24	24	307	Low
66409650	94	0	41	31	58	24	24	43	24	2	24	13	284	Low
66420748	103	0	41	31	58	55	24	43	24	0	58	24	358	High
66426934	93	0	41	31	58	55	24	24	24	0	58	13	328	Middle
66427912	28	1	41	31	89	55	24	43	40	0	58	13	394	High
66431219	94	0	41	31	58	24	12	24	24	0	58	24	296	Low
66440128	66	1	41	31	58	55	24	43	24	0	58	24	358	High
66440711	16	1	24	31	89	55	24	24	24	0	58	24	353	Middle
66443170	73	0	24	31	58	55	24	24	24	0	24	24	288	Low
66447640	49	1	24	31	58	100	24	43	24	24	58	24	410	High
66454597	91	0	24	24	58	55	12	24	40	0	58	24	319	Middle
66456392	14	1	24	24	58	55	24	24	24	0	58	24	315	Middle
66456395	89	0	41	31	58	55	12	43	40	2	58	13	353	Middle
66474023	89	0	24	31	58	24	24	24	24	0	24	24	257	Low
66478386	86	0	41	31	58	55	24	43	24	0	24	13	313	Middle
66488154	97	0	41	31	58	24	24	43	24	0	58	13	316	Middle
66498214	54	1	41	31	89	55	24	43	40	0	58	13	394	High
66498544	66	1	41	31	58	100	12	24	24	0	58	13	361	High
66499080	44	1	24	51	58	55	24	24	24	0	24	13	297	Low
66501461	83	0	41	31	58	55	12	24	24	24	58	13	340	Middle
66507156	83	0	41	31	58	55	12	24	24	0	24	13	282	Low
66511802	40	1	41	31	58	55	24	43	24	0	58	13	347	Middle
66523737	69	1	41	51	58	24	12	24	40	24	24	13	311	Middle
66533718	80	0	24	31	58	55	12	43	24	0	58	24	329	Middle
66537096	79	0	24	31	58	24	12	43	24	0	58	13	287	Low
66539640	79	0	41	31	58	24	24	43	24	0	58	13	316	Middle
66551575	75	0	41	31	44	55	12	43	24	0	58	24	332	Middle
66555192	82	0	41	31	58	55	24	24	40	0	24	13	310	Middle
66564940	75	0	41	31	58	100	24	24	24	0	24	13	339	Middle
66572432	73	0	41	31	58	24	24	43	24	0	58	13	316	Middle
66589509	5	1	24	31	58	55	24	24	24	0	58	24	322	Middle
66595300	71	0	41	31	58	55	24	24	24	0	58	13	328	Middle
66598122	70	0	41	31	58	24	24	24	24	0	24	13	263	Low
66615270	69	0	24	31	58	55	24	24	24	0	24	24	288	Low
66616848	54	1	24	31	58	55	12	43	24	0	58	24	329	Middle
66618880	65	0	41	31	58	55	12	43	24	0	24	13	301	Low
66619582	68	0	24	31	58	55	24	24	24	0	58	13	311	Middle
66626505	67	0	24	31	58	24	12	43	24	0	58	13	287	Low
66626893	63	0	41	31	58	55	24	43	24	0	24	13	313	Middle
66654274	64	0	24	51	58	100	24	43	24	0	24	13	361	High
66654551	58	0	41	31	44	55	24	43	24	0	24	24	310	Middle
66655910	8	0	24	31	58	24	24	24	24	2	24	24	259	Low
66656797	63	0	41	31	58	55	24	24	24	0	24	13	294	Low
66658679	63	0	41	31	58	24	24	24	24	0	24	13	263	Low
66669825	9	1	41	31	58	24	24	24	24	0	58	24	308	Low
66675565	61	0	41	51	58	55	24	24	24	0	24	24	325	Middle
66686060	71	0	41	51	44	55	24	43	24	0	24	13	319	Middle
66689715	54	0	41	31	58	24	12	43	24	0	24	24	281	Low
66691063	58	0	41	31	58	24	12	24	24	0	58	24	296	Low
66697682	53	0	41	31	58	55	24	24	24	0	24	13	294	Low
66705191	70	0	24	31	58	55	24	24	24	0	58	24	322	Middle
66723045	55	0	24	31	58	24	24	24	24	24	24	24	281	Low
66724365	60	0	24	31	58	24	24	24	24	2	24	24	259	Low
66729488	38	0	24	24	58	24	24	24	24	0	58	13	273	Low
66733756	55	0	24	31	58	55	24	43	24	0	58	24	341	Middle
66742064	53	0	24	31	58	24	24	43	40	0	24	13	281	Low
66745168	50	0	24	31	58	55	12	24	24	0	58	24	310	Middle
66751180	52	0	41	31	58	55	12	43	24	24	58	13	359	High
66753593	48	0	24	24	58	55	24	24	24	0	58	24	315	Middle
66758011	45	0	24	31	58	55	24	24	24	0	58	24	322	Middle
66766656	50	0	41	31	58	55	24	24	24	0	58	13	328	Middle
66769728	49	0	41	31	58	55	24	24	24	0	24	13	294	Low
66770672	57	0	24	31	58	55	24	43	40	0	58	24	357	Middle
66777679	47	0	41	31	58	55	24	24	24	0	24	24	305	Low
66797852	50	0	41	31	58	55	12	24	24	0	58	24	327	Middle
66803206	21	1	41	31	69	55	12	43	24	0	58	13	346	Middle
66807785	23	1	41	31	58	55	24	43	24	0	58	24	358	High
66810564	29	0	24	31	89	24	24	43	40	0	24	13	312	Middle
66818970	44	0	41	31	58	24	12	24	24	24	24	13	275	Low
66827829	39	0	41	31	58	55	12	43	24	0	24	24	312	Middle
66837769	37	0	41	31	58	100	12	24	24	0	58	13	361	High
66837864	47	0	24	31	58	55	24	24	24	0	24	24	288	Low
66846100	36	0	24	31	58	100	24	43	24	0	58	24	386	High
66855213	42	0	41	31	58	55	24	24	24	0	58	13	328	Middle
66876240	37	0	24	31	58	55	24	24	24	0	24	24	288	Low
66877978	41	0	24	31	89	55	24	24	40	0	24	24	335	Middle
66879353	41	0	41	31	58	24	24	24	40	0	24	13	279	Low
66924225	44	0	41	31	58	24	12	24	24	24	24	24	286	Low
66946550	39	0	24	60	89	55	24	24	24	0	58	13	371	High
75317762	106	0	41	31	58	24	12	24	24	0	58	24	296	Low
75334694	77	0	41	31	58	55	12	24	24	2	24	13	284	Low
75339166	104	0	24	31	58	55	24	24	24	0	24	24	288	Low
75342003	102	0	41	31	58	55	12	43	24	0	24	13	301	Low
75343080	102	0	41	31	58	24	12	43	24	0	24	13	270	Low
75346072	105	0	41	31	58	55	12	43	24	24	58	13	359	High
75347834	36	1	41	31	58	55	12	43	24	0	58	13	335	Middle
75351949	98	0	41	31	58	55	12	43	24	0	24	24	312	Middle
75368796	30	0	24	31	89	100	24	24	40	0	58	24	414	High
75379605	71	1	41	31	58	100	24	43	24	24	24	24	393	High
75391150	48	1	24	31	58	100	12	24	24	0	24	13	310	Middle
75392183	89	0	24	31	58	24	24	24	24	0	58	24	291	Low
75401929	89	0	24	31	58	55	12	43	24	0	24	13	284	Low
75407078	6	1	41	51	58	55	24	43	24	0	24	13	333	Middle
75410045	24	1	41	24	58	55	24	43	24	0	24	13	306	Low
75416894	86	0	41	31	58	55	12	24	40	0	24	24	309	Middle
75429086	84	0	41	31	58	24	24	24	24	0	58	13	297	Low
75435904	90	0	41	31	58	24	24	24	24	0	24	24	274	Low
75443199	28	1	24	51	89	100	24	24	40	0	24	13	389	High
75451474	81	0	41	31	69	24	24	43	40	0	58	13	343	Middle
75451652	80	0	41	31	58	55	24	43	24	2	58	13	349	Middle
75451751	79	0	41	31	58	55	24	24	24	24	24	24	329	Middle
75457059	79	0	41	31	58	55	24	24	24	0	24	13	294	Low
75458653	29	1	41	31	58	55	12	24	24	24	58	24	351	Middle
75463307	50	1	41	31	58	55	12	24	24	2	24	24	295	Low
75464970	73	0	24	60	58	24	24	43	24	0	58	13	328	Middle
75465212	53	1	41	31	58	100	24	24	40	0	24	13	355	Middle
75465340	73	0	24	31	44	55	24	24	24	0	24	13	263	Low
75488892	15	1	41	51	58	100	24	43	40	0	24	24	405	High
75494428	68	0	41	31	58	55	24	24	40	24	24	13	334	Middle
75498841	69	0	41	31	58	55	24	24	24	0	24	24	305	Low
75505659	72	0	41	31	44	100	12	24	24	0	58	13	347	Middle
75511816	63	0	24	31	58	24	12	43	24	0	24	13	253	Low
75514095	69	0	41	31	58	55	12	24	24	0	24	24	293	Low
75514104	69	0	41	31	58	55	24	24	24	24	24	24	329	Middle
75521514	69	0	41	31	58	55	12	24	40	0	24	13	298	Low
75522522	66	0	41	24	58	55	12	43	24	24	58	24	363	High
75522602	65	0	41	31	58	55	24	24	40	24	58	13	368	High
75523088	68	0	41	24	58	55	12	24	24	0	58	13	309	Middle
75523684	63	0	41	51	58	24	24	24	24	24	24	24	318	Middle
75523705	64	0	41	31	58	24	12	24	24	0	58	13	285	Low
75535106	12	1	24	24	58	55	24	43	40	24	24	13	329	Middle
75539344	61	0	41	51	58	55	24	43	24	24	24	24	368	High
75544634	60	0	41	31	58	55	24	24	24	0	24	13	294	Low
75547696	61	0	24	31	58	55	24	24	24	0	24	13	277	Low
75548750	59	0	41	31	58	24	24	43	24	0	58	13	316	Middle
75553388	60	0	24	31	89	55	24	43	40	0	24	24	354	Middle
75557545	23	1	41	31	58	55	12	24	24	0	58	13	316	Middle
75563642	54	0	41	31	58	24	24	24	40	0	58	13	313	Middle
75563874	55	0	24	31	58	100	24	43	24	0	24	13	341	Middle
75582649	59	0	24	31	58	100	24	24	24	0	58	13	356	Middle
75584552	58	0	41	31	58	100	12	24	24	0	24	13	327	Middle
75585661	47	1	41	31	58	24	24	43	40	24	24	13	322	Middle
75585890	56	0	24	31	58	24	12	43	24	24	24	13	277	Low
75586085	19	1	41	31	58	55	24	43	24	0	24	24	324	Middle
75586446	38	1	24	51	58	55	24	24	24	24	58	13	355	Middle
75586449	53	0	41	31	58	24	12	24	24	0	24	13	251	Low
75586694	3	0	24	31	89	55	24	43	24	0	58	24	372	High
75597522	50	0	41	31	58	55	12	24	24	0	24	13	282	Low
75603120	54	0	24	31	44	55	24	43	24	0	24	13	282	Low
75603525	50	0	41	31	89	100	24	43	40	0	24	24	416	High
75605483	48	0	24	31	58	55	24	43	40	24	24	13	336	Middle
75608149	47	0	41	31	58	100	12	43	40	24	24	13	386	High
75613666	38	1	41	31	89	55	12	43	24	0	58	24	377	High
75619953	52	0	24	31	58	55	12	43	24	2	58	24	331	Middle
75620477	34	1	24	24	24	55	24	43	40	0	58	13	305	Low
75621567	43	0	41	24	58	55	12	24	24	0	58	13	309	Middle
75622031	43	0	41	31	58	55	12	43	24	0	58	13	335	Middle
75623774	13	0	24	31	69	24	24	43	40	0	24	13	292	Low
75624643	44	0	41	31	58	24	12	43	24	0	24	24	281	Low
75639094	46	0	41	31	89	24	12	24	40	0	58	13	332	Middle
75643582	38	0	41	31	58	24	24	24	24	0	58	13	297	Low
75645002	44	0	24	31	58	55	12	43	24	24	24	24	319	Middle
75647477	51	0	24	31	44	55	24	43	24	0	24	13	282	Low
75650840	38	0	41	31	58	55	24	24	24	0	58	13	328	Middle
75651447	40	0	41	24	58	24	24	24	24	0	58	13	290	Low
75652642	41	0	24	31	58	55	12	24	24	24	24	24	300	Low
75653625	46	0	24	31	69	24	12	43	24	0	24	24	275	Low
75655760	41	1	24	31	69	55	12	43	24	0	58	13	329	Middle
75656994	45	0	41	31	58	55	12	24	24	0	58	13	316	Middle
75700432	42	0	24	51	58	55	12	24	24	0	24	13	285	Low
75717626	43	0	41	31	58	24	24	24	24	0	58	13	297	Low
75725208	36	0	41	31	58	55	12	43	24	0	24	24	312	Middle
